# Supplementary material for: From Chromosomal Aberrations to Transcriptome Analysis: Four Decades of Research in Bivalve Genotoxicity
Source: Int J Mol Sci. 2025 Jun 4;26(11):5389. doi: 10.3390/ijms26115389 (PMC12156399; doi:10.3390/ijms26115389)
Supplement: Supplementary file 1 [file ijms-26-05389-s001.zip]

Archive with 2 entries (2 files):
- Supplementary Table S1_updated.xlsx
- Supplementary Table S2 updated.xlsx
