# Supplementary material for: From Chromosomal Aberrations to Transcriptome Analysis: Four Decades of Research in Bivalve Genotoxicity
Source: Int J Mol Sci. 2025 Jun 4;26(11):5389. doi: 10.3390/ijms26115389 (PMC12156399; doi:10.3390/ijms26115389)
Supplement: Supplementary file 1 [file ijms-26-05389-s001.zip › Supplementary Table S1_updated.xlsx]

## Sheet: Sheet1
No.	Endpoint	Species	Stressor	Origin	Title	Author(s)	Year
1	Ploidy	Mytilus edulis	Unspecified (Monitoring)	UK	Aneuploidy in Mussel embryos (Mytilus edulis L.) originating from a polluted dock	Dixon	1982
2	Sister Chromatid Exchange	Mytilus edulis	Mitomycin C	UK	Sister chromatid exchange: A sensitive method for detecting damage caused by exposure to environmental mutagens in the chromosomes of adult Mytilus edulis	Dixon and Clarke	1982
3	Ploidy	Mytilus galloprovincialis	Benzo[a]Pyrene (B[a]P)	Croatia	Induction of Chromosomal aberration in the Mussel Mytilus galloprovincialis watch	Al-Sabti and Kurelec	1985
4	Sister Chromatid Exchange	Mytilus edulis	Bis(tributylin) oxide	UK	An investigation of the genotoxic effects of an organotins antifouling compound (Bis(tributylin) oxide) on the chromosomes of the edible Mussel, Mytilus edulis	Dixon andProsser	1986
5	Sister Chromatid Exchange	Mytilus galloprovincialis	Mercury	Italy	Sister-chromatid exchange in developing eggs of Mytilus galloprovincial& Lmk. (Bivalvia)	R. Brunetti et al.,	1986
6	Micronuclei	Mytilus galloprovincialis	Mitomycin C	Italy	Persistence of micronuclei in the marine Mussel, Mytilus galloprovincialis, after treatment with mitomycin C	Majone et al.,	1987
7	Sister Chromatid Exchange	Mytilus galloprovincialis	Nitrilotriacetic acid (NTA), Mercury Chloride (HgCl2)	Italy	The micronucleus test: examples of application of marine ecology.	Brunetti et al.,	1988
8	Micronuclei	Anodonta cygnea	Tap, filtered, chlorinated water and ground water	Italy	The micronucleus assay in Anodonta cygnea for the detection of drinking water mutagenicity	Scarpato et al.,	1990
9	Micronuclei	Mytilus galloprovincialis	Mitomycin C	Italy	Induction of micronuclei by mitomycin C and colchicine in the marine Mussel Mytilus galloprovinciali	Majoneet al.,	1990
10	Micronuclei	Mytilus edulis	Ethyl methanesulfonate, wastewater	Denmark	Induction of micronuclei in hemocytes of Mytilus edulis and statistical analysis	Wrisberg et al.,	1992
11	Micronuclei, SCE	Mytilus edulis	Waste water	Denmark	In vivo detection of genotoxicity in waste water from a wheat and rye straw paper pulp factory	Wrisberg et al.,	1992
12	Micronuclei	Crassostrea Virginia	Chromated Copper Arsenate canal	US	Pathological and genotoxicological observations in Oysters (Crassostrea virginica) living on chromated copper arsenate (CCA)-treated wood	Weis et al.,	1995
13	Micronuclei	Crassostrea gigas	Benzo[a]Pyrene (B[a]P)	France	The micronucleus assay in Crassostrea gigas for the detection of seawater genotoxicity	Burgeot et al.,	1995
14	Sister chromatid exchange	Mytilus edulis	Oil spill	Canada	Comparative Toxicities of Polar and Non-Polar Organic Fractions From Sediments Affected By the Exxon Valdez Oil Spill in Prince William Sound, Alaska	Wolfe et al.,	1995
15	Micronuclei	Dreissena polymorpha	Mitomycine C, Bleomycin, Dimethylarsinic acid and Potassium Chromate	France	Induction of micronuclei in haemocytes and gill cells of zebra Mussels, Dreissena polymorpha, exposed to clastogens	Mersch et al.,	1996
16	Micronuclei	Dreissena polymorpha	Industrial and/or urban waste water	France	The micronucleus assay in the zebra Mussel, Dreissena polymorpha, to in situ monitor genotoxicity in freshwater environments	Mersch and Beauvais	1997
17	Micronuclei	Mytilus galloprovincialis	Benzo[a]Pyrene (B[a]P)	Italy	Detection of micronuclei in gill cells and haemocytes of Mussels exposed to benzo[a]pyrene	Venier et al.,	1997
18	Micronuclei	Anodonta cygnea, Dreissena polymorpha, Sphaerium nitidum	Unspecified (Monitoring)	Lithuania	Environmental genotoxicity in Klaipeda port area	Baršienè and Lovejoy	2000
19	Micronuclei	Dreissena polymorpha	Pentachlorophenol (PCP)	Croatia	Detection of micronuclei in haemocytes of zebra Mussel and great ramshorn snail exposed to pentachlorophenol	Pavlica et al.,	2000
20	Ploidy, Sister Chromatid Exchange	Mytilus edulis	Unspecified (Monitoring dredging site)	UK	Detection of genotoxins in the marine environment: adoption and evaluation of an integrated approach using the embryo-larval stages of the marine Mussel, Mytilus edulis	Jha et al.,	2000
21	Ploidy, Sister Chromatid Exchange	Mytilus edulis	Tributyltin (TBT)	UK	Tributyltin induces cytogenetic damage in the early life stages of the marine Mussel, Mytilus edulis	Jha Aet al.,	2000
22	Ploidy, Sister Chromatid Exchange	Mytilus edulis	Tributyltin (TBT)	UK	Genotoxic, cytotoxic and developmental effects of tributyltin oxide (TBTO): an integrated approach to the evaluation of the relative sensitivities of two marine species	Jha et al.,	2000
23	Micronuclei	Anodonta cygnea	Unspecified (Monitoring)	Lithuania	Cytogenetic Damage in the Tissues of Indigenous and Transferred Molluscs	Baršienė and Bučinskienė	2001
24	Micronuclei	Anodonta cygnea, Unio tumidus	Metals	Lithuania	Genotoxic impacts in Klaipeda Marine port and Bŭtinge oil terminal areas (Baltic Sea)	Barsiene	2002
25	Micronuclei	Mytilus galloprovincialis	Unspecified (Monitoring)	Italy	Susceptibility to genetic damage and cell types in Mediterranean Mussels	Dolcetti and Venier	2002
26	Micronuclei	Ruditapes decussatus	Unspecified (Monitoring)	Tunisia	Genotoxicity, catalase, and acetylcholinesterase in the assessment of the pollution status of some sites on the tunisian littoral	Mohamed et al.,	2003
27	Micronuclei	Perna perna	Biotoxin	Brazil	Micronucleus induction in Mussels exposed to okadaic acid	Carvalho et al.,	2003
28	Micronuclei	Mytilus galloprovincialis	Unspecified (Monitoring)	Greece	Evaluation of neutral red retention assay, micronucleus test, acetylcholinesterase activity and a signal transduction molecule (cAMP) in tissues of Mytilus galloprovincialis (L.), in pollution monitoring	Dailianisa et al.,	2003
29	Ploidy	Mytilus galloprovincialis	Unspecified (Monitoring)	Croatia	Flow cytometric detection of DNA cell cycle alterations in hemocytes of Mussels (Mytilus galloprovincialis) off the Adriatic coast, Croatia	Bihari et al.,	2003
30	Micronuclei	Mytilus edulis	Organic pollutants	Lithuania	Analysis of micronuclei in blue Mussels and fish from the Baltic and North Seas	Barsiene et al.,	2004
31	Micronuclei	Perna perna	PAHs, pesticides	China	Micronucleus induction in gill cells of green-lipped Mussels (Perna viridis) exposed to mixtures of polycyclic aromatic hydrocarbons and chlorinated pesticides	Siu et al.,	2004
32	Ploidy	Crassostrea gigas	Atrazine	France	Persistence of atrazine impact on aneuploidy in Pacific Oysters, Crassostrea gigas	Bouilly et al.,	2004
33	Micronuclei	Perna perna	Biotoxin	Brazil	Micronucleus test in Mussels Perna perna fed with the toxic dinoflagellate Prorocentrum lima	Pinto-Silva et al.,	2005
34	Micronuclei	Mytilus galloprovincialis	Unspecified (Monitoring)	Greece	Multiple Biomarker Comparison in Mytilus galloprovincialis from the Greece Coast: “Lysosomal Membrane Stability, Neutral Red Retention, Micronucleus Frequency and Stress on Stress”	Koukouzika and Dimitriadis	2005
35	Micronuclei	Dreissena polymorpha	Herbicide paraquat	Italy	Histological changes and Micronucleous induction in the Zebra Mussel Dreissena polymorpha after Paraquat exposure	Mantecca et al.,	2006
36	Micronuclei	Mytilus edulis	Unspecified (Monitoring)	Lithuania	Biomarker responses in flounder (Platichthys flesus) and Mussel (Mytilus edulis) in the Klaipeda-Būtinge area (Baltic Sea)	Barsiene et al.,	2006
37	Ploidy	Crassostrea gigas	Methylmethanesulfonat, Benzo[a]Pyrene (B[a]P)	UK	Development of the in vivo chromosome aberration assay in Oyster (Crassostrea gigas) embryo-larvae for genotoxicity assessment	Cheung et al.,	2006
38	Micronuclei	Perna perna	PAHs	Brazil	Polycyclic aromatic hydrocarbon in inter-tidal Mussel Perna perna: Space-time observations, source investigation and genotoxicity	Francioni et al.,	2007
39	Ploidy	Crassostrea gigas	Diuron	France	Impact of Diuron on Aneuploidy and Hemocyte Parameters in Pacific Oyster, Crassostrea gigas	Bouilly et al.,	2007
40	Sister Chromatid Exchange	Mytilus galloprovincialis	Cadmium, polluted port water	France	Detection of genotoxicity in the marine environment: a preliminary feasibility study using primary Mussel tissue culture	Cornet	2007
41	Micronuclei	Mytilus galloprovincialis	Mercury	Italy	Ecotoxicological and human health risk in a petrochemical district of southern Italy	Ausili et al.,	2008
42	Micronuclei	Aulacomya atra atra, Brachydontes rodriguezi, Mytilus edulis, Perumytilus purpuratus	Sewage	Argentine	Recovery of Normal Cytogenetic Records in Mussels After Cessation of Pollutant Effluents in Puerto Madryn (Patagonia, Argentina)	Machado-Schiaffino et al.,	2009
43	Micronuclei, NOR	Macoma balthica	hexabromocyclododecane (HBCDD)	Sweden	Long-term toxicity of hexabromocyclododecane (HBCDD) to the benthic Clam Macoma balthica (L.) from the Baltic Sea	Smolarz and Berger	2009
44	Micronuclei	Anodonta cygnea	Unspecified (Monitoring)	Ukraine	Vulnerability of biomarkers in the indigenous mollusk Anodonta cygnea to spontaneous pollution in a transition country	Falfushynska et al.,	2010
45	Micronuclei	Mytilus galloprovincialis	Unspecified (Monitoring)	Turkey	Detecting micronuclei frequency in some aquatic organisms for monitoring pollution of Izmir Bay (Western Turkey)	Arslan et al.,	2010
46	DNA fragmentation	Mytilus galloprovincialis	Zinc Pyrithione (ZnPT)	Italy	Novel antifouling agent-zinc pyrithione: Stress induction and genotoxicity to the marine Mussel Mytilus galloprovincialis	Marcheselli et al.,	2011
47	Micronuclei	Mytilus galloprovincialis	Metals, organochlorinated compounds and PAHs	Spain	Micronuclei and other nuclear abnormalities in Mussels (Mytilus galloprovincialis) as biomarkers of cyto-genotoxic pollution in mediterranean waters	Fernández et al.,	2011
48	Micronuclei	Mytilus edulis	Radiation	UK	Tissue-specific incorporation and genotoxicity of different forms of tritium in the marine Mussel, Mytilus edulis	Jaeschke et al.,	2011
49	Micronuclei	Tellina deltoidalis	Cadmium	Australia	Exposure-dose-response of Anadara trapezia to metal contaminated estuarine sediments: 3. Selenium spiked sediments	Taylor and Maher	2012
50	Micronuclei	Mytilus galloprovincialis	Benzo[a]Pyrene (B[a]P), temperature	Tunisia	Increased temperatures affect oxidative stress markers and detoxification response to benzo[a]pyrene exposure in Mussel Mytilus galloprovincialis	Kamel et al.,	2012
51	Micronuclei	Mytilus galloprovincialis	PAHs	Greece	Generation of free radicals in haemocytes of Mussels after exposure to low molecular weight PAH components: Immune activation, oxidative and genotoxic effects	Giannapas et al.,	2012
52	Micronuclei	Mytilus edulis	Oil spill	Lithuania	Environmental genotoxicity and cytotoxicity studies in Mussels before and after an oil spill at the marine oil terminal in the Baltic Sea	Baršienė et al.,	2012
53	Micronuclei	Corbicula sp	Platinum	Germany	Ecotoxicology of traffic related platinum in the freshwater environment	Ruchter	2012
54	Micronuclei	Anadara trapezia	Metals	Australia	Exposure-dose-response of Tellina deltoidalis to metal-contaminated estuarine sediments: 1. Cadmium spiked sediments	Taylor and Maher	2013
55	Micronuclei	Anodonta anatina	Metals	Ukraine	Effect of in situ exposure history on the molecular responses of freshwater bivalve Anodonta anatina (Unionidae) to trace metals	Falfushynska et al.,	2013
56	Micronuclei	Ruditapes philippinarum	Metals, PAHs	Italy	Biomonitoring study of an estuarine coastal ecosystem, the Sacca di Goro lagoon, using Ruditapes philippinarum (Mollusca: Bivalvia)	Sacchi et al.,	2013
57	Micronuclei	Unio pictorum	Tannis	Hungary	Genotoxic Effect of Lythrum Salicaria Extract Determined by the Mussel Micronucleus Test	Bettina E et al.,	2015
58	Micronuclei	Mytilus galloprovincialis	Metals, organochlorinated compounds and PAHs	Spain	Evaluation of the use of bioaccumulation and biological effects tools in caged Mussels, within the European Water Framework Directive	Zorita et al.,	2015
59	Micronuclei	Perna canaliculus	Metals	New Zealand	Assessment of a Mussel as a metal bioindicator of coastal contamination: Relationships between metal bioaccumulation and multiple biomarker responses	Chandurvelan et al.,	2015
60	Micronuclei	Mytilus edulis	Benzo[a]Pyrene (B[a]P), Nanoparticles of Titanium dioxide (TiO2 NP)	Norway	The impact of TiO2 nanoparticles on uptake and toxicity of benzo(a)pyrene in the blue Mussel (Mytilus edulis)	Farkas et al.,	2015
61	Ploidy	Crassostrea gigas	Diuron	France	Parental exposure to environmental concentrations of diuron leads to aneuploidy in embryos of the Pacific Oyster, as evidenced by fluorescent in situ hybridization	Barranger et al.,	2015
62	Micronuclei	Anodonta anatina	Radiation	Ukraine	Interpopulational variability of molecular responses to ionizing radiation in freshwater bivalves Anodonta anatina (Unionidae)	Falfushynska et al.,	2016
63	Micronuclei	Mytilus galloprovincialis	[omim][BF4], Acetone	Greece	The role of acetone in the [omim][BF(4)]-mediated adverse effects on tissues of Mussels, human lymphocytes and the fruit fly Drosophila melanogaster	Tsarpali et al.,	2017
64	Ploidy	Ruditapes philippinarum	Metals	Portugal	Is metal contamination responsible for increasing aneuploidy levels in the Manila Clam Ruditapes philippinarum?	Piló et al.,	2017
65	Ploidy	Pinctada radiata	Metals, hydrocarbons	Qatar	First genotoxicity assessment of marine environment in Qatar using the local Pearl Oyster Pinctada radiata	Leitão et al.,	2017
66	Micronuclei	Mytilus galloprovincialis	Pharmaceuticals	Greece	The impact of expired commercial drugs on non-target marine species: A case study with the use of a battery of biomarkers in hemocytes of Mussels	Politakis et al.,	2018
67	Micronuclei	Perna viridis	Metals	China	Integrated assessment of heavy metal pollution using transplanted Mussels in eastern Guangdong, China	Shi et al.,	2018
68	Micronuclei	Macoma Balthica	Hydrocarbons	Latvia	Environmental genotoxicity and risk assessment in the Gulf of Riga (Baltic Sea) using fish, bivalves, and crustaceans	Butrimavičienė et al.,	2018
69	Micronuclei	Dreissena polymorpha	Microplastics	Italy	Evaluation of uptake and chronic toxicity of virgin polystyrene microbeads in freshwater zebra Mussel Dreissena polymorpha (Mollusca: Bivalvia)	Magni et al.,	2018
70	Micronuclei	Anomalocardia flexuosa	Xenobiotics	Brazil	Cytotoxicity and enzymatic biomarkers as early indicators of benthic responses to the soluble-fraction of diesel oil	Braga et al.,	2018
71	Micronuclei	Limecola balthica	Electro magnetic field (EMF)	Poland	Genotoxic and cytotoxic effects of 50 Hz 1 mT electromagnetic field on larval rainbow trout (Oncorhynchus mykiss), Baltic Clam (Limecola balthica) and common ragworm (Hediste diversicolor)	Stankevičiūtė et al.,	2019
72	Micronuclei	Diplodonta globosa	Unspecified (Monitoring)	Bahrain	Assessing Genotoxic and Cytotoxic Effects in Bivalves Influenced by Marine Pollution in Bahrain, Arabian Gulf	Abdulla et al.,	2019
73	Micronuclei	Perumytilus purpuratus	Copper	Chile	Lysosomal Membrane Stability in Hemocytes and Micronuclei in Gills of Perumytilus purpuratus Lamarck 1819 (Bivalvia: Mytilidae) Exposed to Copper	Hernán et al.,	2019
74	Micronuclei	Anodonta cygnea	Metals	Lithuania	Genotoxic, cytotoxic, and neurotoxic responses in Anodonta cygnea after complex metal mixture treatment	Butrimavičienė et al.,	2019
75	Micronuclei	Xenostrobus securis	Metals	Australia	Dataset of genotoxic and cytotoxic effects on the pygmy Mussel, Xenostrobus securis, from the highly urbanised Sydney Estuary, Australia: Relationships with metal bioaccumulation	Markich	2020
76	Micronuclei	Unio pictorum, Unio tumidus	Metals, PAHs, PCBs	Lithuania	Contamination and genotoxicity biomarker responses in bivalve Mussels from the major Lithuanian rivers	Rybakovaset al.,	2020
77	Micronuclei	Mytilus trossulus	PAHs	Finland	Biomarker responses and accumulation of polycyclic aromatic hydrocarbons in Mytilus trossulus and Gammarus oceanicus during exposure to crude oil	Raisa et al.,	2020
78	Micronuclei	Mytilus galloprovincialis	Cellulose nano-sponges	Italy	Eco-design of nanostructured cellulose sponges for sea-water decontamination from heavy metal ions	Fiorati et al.,	2020
79	Micronuclei	Mytilus trossulus	﻿Chemical Warfare Agents	Denmark	Biological effects of dumped chemical weapons in the Baltic Sea: A multi-biomarker study using caged Mussels at the Bornholm main dumping site	Lastumäki et al.,	2020
80	Micronuclei	Mytilus galloprovincialis	Biotoxin	Greece	Feeding regimes modulate biomarkers responsiveness in Mussels treated with diclofenac	Kloukinioti et al.,	2020
81	Micronuclei	Tridacna maxima	Unspecified (Monitoring)	Saudi Arabia	Use of Tridacna maxima, a bivalve in the biomonitoring of the Saudi Arabian Red Sea coast	Al-Howitiet al.,	2020
82	Micronuclei	Dreissena polymorpha	Microplastics	Italy	Plastics and biodegradable plastics: ecotoxicity comparison between polyvinylchloride and Mater-Bi® micro-debris in a freshwater biological model	Magni et al.,	2020
83	Micronuclei	Dreissena polymorpha	Microplastics	Italy	Hazard evaluation of plastic mixtures from four Italian subalpine great lakes on the basis of laboratory exposures of zebra Mussels	Binelli et al.,	2020
84	Ploidy	Pinctada radiata	Metals, PAHs, PHS	Qatar	Is it forever? Genotoxicological impact of marine contaminants on Arabian/Persian Gulf bivalves: An experimental approach	Khatir et al.,	2020
85	DNA fragmentation	Mytilus galloprovincialis	Microplastics	South Korea	Impact of polyethylene terephthalate microfiber length on cellular responses in the Mediterranean Mussel Mytilus galloprovincialis	Choi et al.,	2021
86	Micronuclei	Mytilus galloprovincialis	Unspecified (Monitoring)	Italy	Sampling Site Specific Biomarker Responses in Mediterranean Mussels from the Adriatic Sea	Mitrić and Ramšak	2021
87	Micronuclei	Perumytilus purpuratus	Unspecified (Monitoring)	Chile	Environmental Genotoxicity Assessment Using Micronucleus (and Nuclear Abnormalities) Test on Intertidal Mussel Perumytilus purpuratus: A Tool for Biomonitoring the Chilean Coast	Musrri et al.,	2021
88	Micronuclei	Perna viridis	Pesticides	Pakistan	Genotoxic Effect of Pesticides on Perna viridis	Shoaib and Ali	2022
89	Sister Chromatid Exchange	Mytilus edulis	Bromodeoxyuridine, mitomycin C and methyl methanesulfonate	US	An in vivo sister-chromatid exchange assay in the larvae of the Mussel Mytilus edulis: response to 3 mutagens	Florence et al.,	1982
90	Micronuclei	Mytilus galloprovincialis	Unspecified (Monitoring)	Italy	Morphological and functional alterations in hemocytes of Mytilus galloprovincialis exposed in high-impact anthropogenic sites	Calisiet al.,	2023
91	Micronuclei	Pseudodon sp	Copper	Philippine	Assessment of Copper Total Bioaccumulation and Genotoxicity in Boac River, Marinduque Island, Philippines Two Decades Post-Mining Disaster: Pseudodon sp. as Aquatic Fauna Indicator	Su et al.,	2023
92	Micronuclei, transcriptome	Mytilus galloprovincialis	Mercury ions (Hg2+)	Greece	Dysfunctions of the translational machinery in digestive glands of Mussels exposed to mercury ions	Pytharopoulou et al.,	2013
93	Micronuclei, transcriptome	Mytilus galloprovincialis	Nanoparticles of Copper oxide (CuO)	Spain	Short-term effects on antioxidant enzymes and long-term genotoxic and carcinogenic potential of CuO nanoparticles compared to bulk CuO and ionic copper in Mussels Mytilus galloprovincialis	Ruiz et al.,	2015
94	DNA fragmentation, transcriptome	Mytilus galloprovincialis	Mercury	Italy	Spermatozoa Transcriptional Response and Alterations in PL Proteins Properties after Exposure of Mytilus galloprovincialis to Mercury	Lettieri et al.,	2021
95	Micronuclei, DNA fragmentation, transcriptome	Mytilus galloprovincialis	pH, carbamazepine	Italy	Environmental pharmaceuticals and climate change: The case study of carbamazepine in M. galloprovincialis under ocean acidification scenario	Mezzelani et al.,	2021
96	Micronuclei,transcriptome	Mytilus galloprovincialis	Microplastics, Benzo[a]Pyrene (B[a]P)	Tunisia	Impact of environmental microplastics alone and mixed with benzo[a]pyrene on cellular and molecular responses of Mytilus galloprovincialis	Romdhani et al.,	2022
97	DNA polymerase activity	Mytilus galloprovincialis	Dimethylsulfate	Italy	Biochemical characterization of the DNA polymerase activity present in isolated nuclei from Mussel tissues: a possible system for the evaluation of the rate of DNA repair	Accomando et al.,	1989
98	DNA polymerase activity	Mytilus galloprovincialis	Metals	Italy	In vivo and in vitro effects of heavy metals on DNA polymerase activities in the digestive gland of Mytilus galloprovincialis Lam	Accomando et al.,	1990
99	DNA unwinding assay	Mytilus galloprovincialis	Dimethylsulfate	Italy	A rapid method for detecting DNA strand breaks in Mytilus galloprovincialis Lam. induced by genotoxic xenobiotic chemicals	Accomando et al.,	1991
100	Alkaline elution	Mytilus galloprovincialis	Dimethylsulphoxide, Benzo[a]Pyrene (B[a]P), 4-nitoquinoline-N-oxide	Croatia	Fractionation of DNA from marine invertebrate (Maja crispata, Mytilus galloprovincialis) haemolymph by alkaline elution	Bihari et al.,	1992
101	DNA unwinding assay	Mytilus edulis, Crassostrea virginica	Copper, N-methyl-N'-nitro-N-nitrosoguanidine	US	Application of the DNA alkaline unwinding assay to detect DNA strand breaks in marine bivalves	Nacci et al.,	1992
102	Alkaline elution	Corbicula fluminea	acetylaminofluorene	Germany	Increased genotoxicity of acetylaminofluorene by modulators of multixenobiotic resistance mechanism: studies with the fresh water Clam Corbicula fluminea	Waldmann et al.,	1995
103	Comet assay	Mizuhopecten yessoensis, Ruditapes philippinarum	N-methyl-N'-nitro-N-nitrosoguanidine (MNNG), ethyl nitrosourea (EMS), 3-chloro-4-dichloromethyl-5-hydroxy-2(H)-furanone (MX), Benzo[a]Pyrene (B[a]P)	Japan	Detection of genotoxicity of polluted sea water using shellfish and the alkaline single-cell gel electrophoresis (SCE) assay: a preliminary study	Sasaki et al.,	1997
104	DNA adducts	Mytilus edulis	Benzo[a]Pyrene (B[a]P), aromatic amines 2-AF, 2-AAF and 2-AA	UK	The detection of genotoxin-induced DNA adducts in the common Mussel Mytilus edulis	Harvey and Parry	1997
105	DNA adducts	Mytilus edulis	PAHs, PCBs	UK	The application of the 32P-postlabelling assay to aquatic biomonitoring	Harvey et al.,	1997
106	Comet assay	Mytilus edulis	Hydrogen Peroxide (H2O2), 3-chloro-4-(dichloromethyl)-5-hydroxy-2[5H]-furanone (MX), Benzo[a]Pyrene (B[a]P), 1-n1-nitropyrene (1-NP), nitrofurantoin (NF)	UK	Detection of DNA strand breaks in isolated Mussel (Mytilus edulis L. ) digestive gland cells using the "Comet" assay	Mitchelmore et al.,	1998
107	Comet assay	Mytilus edulis	Hydrogen Peroxide (H2O2), N-nitrosodimethylamine (NDMA)	UK	Evaluation of the comet assay as a method for the detection of DNA damage in the cells of a marine invertebrate, Mytilus edulis L. Mollusca: Pelecypoda/	Wilson et al.,	1998
108	Comet assay	Mytilus edulis	Metals and hydrocarbons	US	DNA damage in mussels at sites in San Diego Bay	Steinert et al.,	1998
109	DNA adducts	Mytilus edulis	Oil spill	UK	An assessment of the genotoxic impact of the Sea Empress oil spill by the measurement of DNA adduct levels in selected invertebrate and vertebrate species	Harvey et al.,	1999
110	DNA binding	Mytilus galloprovincialis	Benzo[a]Pyrene (B[a]P)	Spain	Relationship Between Kinetics of Benzo[a]pyrene Bioaccumulation and DNA Binding in the Mussel Mytilus galloprovincialis	Akcha et al.,	1999
111	3D (Damage DNA Detection)	Pecten maximus	Cadmium chloride, atrazine, 4-nitroquinoline-N-oxide, dimethylsulfate, ethylmethane sulfonate, methylmethane sulphonate	France	Evaluation of the toxicity of chemical compounds using digestive acini of the bivalve mollusc Pecten maximus L. maintained alive in vitro	Le Pennec and Le Pennec	2001
112	Comet assay	Dreissena polymorpha	Pentachlorophenol (PCP)	Croatia	Detection of DNA damage in haemocytes of zebra Mussel using comet assay	Pavlica et al.,	2001
113	DNA unwinding assay	Mytilus edulis	Biotoxin Domoic acid (DA)	Germany	Toxicity of domoic acid in the marine Mussel Mytilus edulis	Dizer et al.,	2001
114	Alkaline elution, DNA denaturation	Mytilus edulis	Industrial and/or urban waste water	Croatia	Application of alkaline elution, Fast Micromethod and flow cytometry in detection of marine contamination	Bihari et al.,	2002
115	Comet assay	Mytilus edulis	Cadmium	UK	Effects of cadmium on nuclear integrity and DNA repair efficiency in the gill cells of Mytilus edulis L	Pruski and Dixon	2002
116	Comet assay	Tapes semidecussatus	Metals, PAHs	Metals, PAHs	Detecting genotoxicity using the Comet assay following chronic exposure of Manila Clam Tapes semidecussatus to polluted estuarine sediments	Coughlan et al.,	2002
117	DNA adducts	Mytilus sp	Benzo[a]Pyrene (B[a]P), Contaminated sites from Venice Lagoon	Italy	DNA adducts in Mussels and fish exposed to bulky genotoxic compounds	Dolcetti et al.,	2002
118	DNA adducts	Mytilus edulis	Unspecified (Monitoring)	Iceland	DNA adducts as indicators of genotoxic exposure in indigenous and transplanted Mussels, Mytilus edulis L. from Icelandic coastal sites	Ericson et al.,	2002
119	Comet assay	Bathymodiolus azoricus	Unspecified (Monitoring, Deep sea)	UK	Toxic vents and DNA damage: First evidence from a naturally contaminated deep-sea environment	Pruski and Dixon	2003
120	Comet assay	Scapharca inaequivalvis	Copper	Italy	DNA Damage Induced by Copper on Erythrocytes of Gilthead Sea Bream Sparus aurata and Mollusk Scapharca inaequivalvis	Gabbianelli et al.,	2003
121	Comet assay	Crassostrea virginica, Mercenaria mercenaria	Formamidopyrimidine glycoslyase (Fpg)	US	Detection of oxidative DNA damage in isolated marine bivalve hemocytes using the comet assay and formamidopyrimidine glycosylase (Fpg)	Gielazyn et al.,	2003
122	Comet assay	Dreissena polymorpha	Temperature	Italy	Effects of temperature on baseline and genotoxicant-induced DNA damage in haemocytes of Dreissena polymorpha	Buschini et al.,	2003
123	DNA adducts	Mytilus edulis	Benzo[a]Pyrene (B[a]P)	Sweden	Tissue differences, dose-response relationship and persistence of DNA adducts in blue Mussels (Mytilus edulis L) exposed to benzo[a]pyrene	Skarphéinsdóttir et al.,	2003
124	Comet assay	Mytilus edulis	Hydrogen Peroxide (H2O2), UV radiation, and methyl methanesulfonate (MMS)	Denmark	Comet assay on gill cells and hemocytes from the blue mussel Mitylus edulis	Rank and Jensen	2003
125	Alkaline elution	Mytilus galloprovincialis	Benzo[a]Pyrene (B[a]P)	Croatia	Interspecies differences in DNA single strand breaks caused by benzo(a)pyrene and marine environment	Bihari and Fafandel	2004
126	Comet assay	Utterbackia imbecillis	Copper, atrazine, glyphosate, carbaryl, and diazinon	US	Evaluation of Lethality and Genotoxicity in the Freshwater Mussel Utterbackia imbecillis (Bivalvia: Unionidae) Exposed Singly and in Combination to Chemicals Used in Lawn Care	Conners and Black	2004
127	Comet assay	Mytilus galloprovincialis	Oil spill	Spain	Evaluation of PAH bioaccumulation and DNA damage in Mussels (Mytilus galloprovincialis) exposed to spilled Prestige crude oil	Pérez-Cadahía et al.,	2004
128	Comet assay	Mytilus edulis	Unspecified (Monitoring)	Metals, PAHs	DNA strand breakage in Mussels (Mytilus edulis L.) deployed in intertidal and subtidal zone in Reykjavík harbour	Halldórsson et al.,	2004
129	Comet assay	Ruditapes philippinarum	Unspecified (Monitoring)	Ireland	Implications of seasonal priming and reproductive activity on the interpretation of Comet assay data derived from the Clam, Tapes semidecussatus Reeves 1864, exposed to contaminated sediments	Hartl et al.,	2004
130	Comet assay	Unio tumidus	Benzo[a]Pyrene (B[a]P), iron (Fe3+)	France	DNA damage (comet assay) and 8-oxodGuo (HPLC-EC) in relation to oxidative stress in the freshwater bivalve Unio tumidus	Lemiere et al.,	2005
131	Comet assay	Corbicula fluminea	Methylmethane sulfonate (MMS)	Brazil	Comet assay comparison of different Corbicula fluminea (Mollusca) tissues for the detection of genotoxicity	Rigonato et al.,	2005
132	Comet assay	Mytilus edulis	Monitoring (metals)	Denmark	Monitoring DNA damage in indigenous blue Mussels (Mytilus edulis) sampled from coastal sites in Denmark	Rank et al.,	2005
133	DNA quantity	Mytilus galloprovincialis	Abietic acid (AA)	Portugal	Oxidative stress and genotoxic responses to resin acids in Mediterranean Mussels	Gravato et al.,	2005
134	Alkaline elution	Mytilus galloprovincialis	PAHs	Croatia	PAH content, toxicity and genotoxicity of coastal marine sediments from the Rovinj area, Northern Adriatic, Croatia	Bihari et al.,	2006
135	Comet assay	Saccharomices cerevisiae	Unspecified (Monitoring)	Italy	A battery of in vivo and in vitro tests useful for genotoxic pollutant detection in surface waters	Pellacani et al.,	2006
136	Comet assay	Perna viridis	Tobacco	India	DNA damage in male gonad cells of Green Mussel (Perna viridis) upon exposure to tobacco products	Nagarajappa et al.,	2006
137	Comet assay	Tapes semidecussatus	Metals and hydrocarbons	Ireland	A two-species biomarker model for the assessment of sediment toxicity in the marine and estuarine environment using the comet assay	Hartl et al.,	2006
138	Comet assay	Cerastoderma edule, Mytilus edulis	Hydrogen Peroxide (H2O2)	UK	An evaluation of the relative sensitivity of two marine bivalve mollusc species using the Comet assay	Cheung et al.,	2006
139	Comet assay	Scapharca inaequivalvis	Tributyltin-chloride (TBTC), dibutyltin-chloride (DBTC), and monobutyltin-chloride (MBTC)	Italy	Effect of different organotins on DNA of mollusk (Scapharca inaequivalvis) erythrocytes assessed by the comet assay	Gabbianelli et al.,	2006
140	DNA adducts	Dreissena polymorpha	PAHs	France	DNA adduct measurements in zebra Mussels Dreissena polymorpha Pallas Potential use for genotoxicant biomonitoring of fresh water ecosystems	Le Goffet al.,	2006
141	DNA adducts	Dreissena polymorpha	PAHs, PCBs	France	Genotoxicant accumulation and cellular defence activation in bivalves chronically exposed to waterborne contaminants from the Seine River	Rocher et al.,	2006
142	Comet assay	Mytilus edulis	Industrial and/or urban waste water	Denmark	DNA damage, acetylcholinesterase activity and lysosomal stability in native and transplanted Mussels (Mytilus edulis) in areas close to coastal chemical dumping sites in Denmark	Rank et al.,	2007
143	Comet assay	Dreissena polymorpha	Microcystin (MC)	Ireland	In vivo exposure to microcystins induces DNA damage in the haemocytes of the zebra Mussel, Dreissena polymorpha, as measured with the comet assay	Juhel et al.,	2007
144	Comet assay	Crassostrea gigas	Gamma hexachlorocyclohexane (ɣ-HCH)	Mexico	Subchronic organismal toxicity, cytotoxicity, genotoxicity, and feeding response of Pacific Oyster (Crassostrea gigas) to lindane (gamma-HCH) exposure under experimental conditions	Anguiano et al.,	2007
145	Comet assay	Mytilus edulis	Metals, polychlorinated biphenyls (PCBs) and polycyclic aromatic hydrocarbons (PAHs)	Sweden	Monitoring of organic compounds and trace metals during a dredging episode in the Göta Älv Estuary (SW Sweden) using caged Mussels	Bellas et al.,	2007
146	DNA adducts	Mytilus edulis	PAHs	Iceland, Norway, Sweden	DNA adducts and polycyclic aromatic hydrocarbon (PAH) tissue levels in blue Mussels (Mytilus spp.) from Nordic coastal sites	Skarphédinsdóttir et al.,	2007
147	Comet assay	Mytilus edulis	Cadmium, Chromium	UK	Macromolecule oxidation and DNA repair in mussel (Mytilus edulis L.) gill following exposure to Cd and Cr(VI)	Emmanouil et al.,	2007
148	Alkaline precipitation	Elliptio complanata	Cadmium–Telluride (CdTe), Cadmium Sulfate (CdSO4)	Canada	Ecotoxicity of CdTe quantum dots to freshwater Mussels: Impacts on immune system, oxidative stress and genotoxicity	Gagné et al.,	2008
149	Comet assay	Mytilus edulis	Benzo[a]Pyrene (B[a]P)	Iceland	Immediate biomarker responses to benzo[a]pyrene in polluted and unpolluted populations of the blue Mussel (Mytilus edulis L.) at high-latitudes	Halldórsson et al.,	2007
150	DNA unwinding assay	Perna viridis	Mercury	India	Modulation of antioxidant defences in digestive gland of Perna viridis (L.), on mercury exposures	Verlecar et al.,	2008
151	DNA unwinding assay	Chlamys farreri	Benzo[a]Pyrene (B[a]P)	China	AHH activity, tissue dose and DNA damage in different tissues of the Scallop Chlamys farreri exposed to benzo[a]pyrene	Pan et al.,	2008
152	Comet assay	Scrobicularia plana	(xeno-)oestrogens	UK	Measurements of the genotoxic potential of (xeno-)oestrogens in the bivalve mollusc Scrobicularia plana, using the Comet assay	Petridis et al.,	2009
153	Comet assay	Mytilus galloprovincialis	Metals	Italy	Seasonal and inter-annual variability of DNA integrity in Mussels Mytilus galloprovincialis: a possible role for natural fluctuations of trace metal concentrations and oxidative biomarkers	Pisanelli et al.,	2009
154	Comet assay	Dreissena polymorpha	Pharmaceuticals and personal care products (PPCPs)	Italy	Cytotoxic and genotoxic effects of in vitro exposure to Triclosan and Trimethoprim on zebra Mussel (Dreissena polymorpha) hemocytes	Binelli et al.,	2009
155	Comet assay	Crassostrea gigas	Unspecified (Monitoring)	US	Geostatistical analysis of DNA damage in Oysters, Crassostrea virginica, in Lavaca Bay, Texas	Bissett et al.,	2009
156	Comet assay	Mytilus edulis	Metals, butyltin (BT), PCBs and PAHs	Denmark	Intersex in Littorina littorea and DNA damage in Mytilus edulis as indicators of harbour pollution	Rank	2009
157	Comet assay	Mytilus edulis	Benzo[a]Pyrene (B[a]P)	UK	Reproductive consequences of paternal genotoxin exposure in marine invertebrates	Lewis and Galloway	2009
158	Comet assay	Dreissena polymorpha	Non-steroidal anti-inflammatory drugs (NSAIDs)	Italy	An in vitro biomarker approach for the evaluation of the ecotoxicity of non-steroidal anti-inflammatory drugs (NSAIDs)	Parolini et al.,	2009
159	DNA quantity	Crassostrea Virginia	Industrial and/or urban waste water	US	An evaluation of the health status of the Lavaca Bay, Texas ecosystem using Crassostrea virginica as the sentinel species	Bissett et al.,	2009
160	DNA unwinding assay	Mytilus galloprovincialis	Monitoring (maritime traffic)	Portugal	Biomarkers of damage and protection in Mytilus galloprovincialis cross transplanted in Ria Formosa Lagoon (Portugal)	Maria et al.,	2009
161	DNA unwinding assay	Chlamys farreri	Benzo[a]Pyrene (B[a]P)	China	Effects of benzo[a]pyrene on DNA damage and histological alterations in gonad of Scallop Chlamys farreri	Jing-jing et al.,	2009
162	Comet assay	Corbicula fluminea	Industrial and/or urban waste water	Brazil	Detection of Genotoxicity of Water from an Urbanized Stream, in Corbicula fluminea (Mollusca) (In Vivo) and CHO-K1 Cells (In Vitro) Using Comet Assay	Rigonato et al.,	2010
163	Comet assay	Mytilus galloprovincialis	Cadmium	Greece	Involvement of Na+/H+ exchanger and respiratory burst enzymes NADPH oxidase and NO synthase, in Cd-induced lipid peroxidation and DNA damage in haemocytes of Mussels	Banakou and Dailianis	2010
165	Comet assay	Corbicula japonica	Cadmium	Russia	Evaluation of the genotoxicity of cadmium in gill cells of the Clam Corbicula japonica using the comet assay	Slobodskova et al.,	2010
166	Comet assay	Mytilus galloprovincialis	Mercury	Greece	The role of selenium-dependent glutathione peroxidase (Se-GPx) against oxidative and genotoxic effects of mercury in haemocytes of Mussel Mytilus galloprovincialis (Lmk.)	Chatziargyriou and Dailianis	2010
167	Comet assay	Dreissena polymorpha	Ozone and activated carbon	Germany	Comparative toxicity assessment of ozone and activated carbon treated sewage effluents using an in vivo test battery	Stalter et al.,	2010
168	Alkaline precipitation	Dreissena polymorpha	Pharmaceuticals	Ireland	Effects of the pharmaceuticals gemfibrozil and diclofenac on biomarker expression in the zebra Mussel (Dreissena polymorpha) and their comparison with standardised toxicity tests	Quinn et al.,	2011
169	Alkaline precipitation	Elliptio complanata	Industrial and/or urban waste water	Canada	Alterations in DNA metabolism in Elliptio complanata Mussels after exposure to municipal effluents	Gagné et al.,	2011
170	Comet assay	Mytilus edulis	Copper	UK	A multiple biomarker approach to investigate the effects of copper on the marine bivalve mollusc, Mytilus edulis	Al-Subiai et al.,	2011
171	Comet assay	Venerupis pullastra, Cerastoderma edule, and Mytilus galloprovincialis	PAHs	Spain	Use of three bivalve species for biomonitoring a polluted estuarine environment	Fernández-Tajes et al.,	2011
172	Comet assay	Mytilus galloprovincialis	Zero-valent nanoiron (nZVI)	UK	Stabilization of engineered zero-valent nanoiron with Na-acrylic copolymer enhances spermiotoxicity	Kadar et al.,	2011
173	Comet assay	Mytilus galloprovincialis	Metals and hydrocarbons	Portugal	DNA damage as a biomarker of genotoxic contamination in Mytilus galloprovincialis from the south coast of Portugal	Almeida et al.,	2011
174	Comet assay	Mytilus galloprovincialis	PAHs	Spain	Monitoring follow up of two areas affected by the Prestige oil four years after the spillage	Fernández-Tajes et al.,	2011
175	Comet assay	Corbicula fluminea	Uranium (U)	France	Internal distribution of uranium and associated genotoxic damages in the chronically exposed bivalve Corbicula fluminea	Simon et al.,	2011
176	Comet assay	Cerastoderma edule , Mytilus galloprovincialis	PAHs	Spain	Comparison between two bivalve species as tools for the assessment of pollution levels in an estuarian environment	Pereira et al.,	2011
177	Comet assay	Ruditapes decussatus	Biotoxin (Prorocentrum lima)	Spain	Evaluation of genotoxicity in gills and hemolymph of Clam ruditapes decussatus fed with the toxic dinoflagellate prorocentrum lima	Florez-Barros et al.,	2011
178	Comet assay	Dreissena polymorpha, Dreissena bugensis	﻿Organochlorine pesticides	Germany	Comparison of Bioaccumulation and Biomarker Responses in Dreissena polymorpha and D. bugensis After Exposure to Resuspended Sediments	S. Schäferet al.,	2012
179	Comet assay	Mytilus edulis	Monitoring	Portugal	Impact of remobilized contaminants in Mytilus edulis during dredging operations in a harbour area: bioaccumulation and biomarker responses	Martins et al.,	2012
180	Comet assay	Mytilus edulis	Salinity	UK	Fluctuating estuarine conditions are not confounding factors for the Comet assay assessment of DNA damage in the Mussel Mytilus edulis	Singh and Hartl	2012
181	Comet assay	Mytilus edulis	Nickel (radioactive 63Ni)	UK	Tissue-specific assimilation, depuration and toxicity of nickel in Mytilus edulis	Millward et al.,	2012
182	Comet assay	Crassostrea gigas	Metals	UK	Embryotoxic and genotoxic effects of heavy metals and pesticides on early life stages of Pacific Oyster (Crassostrea gigas)	Mai et al.,	2012
183	Comet assay	Dreissena polymorpha	Benzo[a]Pyrene (B[a]P), MMS	France	Detection of 8-oxodG in Dreissena polymorpha gill cells exposed to model contaminants	Michel and Vincent-Hubert	2012
184	Comet assay	Mizuhopecten yessoensis	Anoxia	Russia	DNA damage in the gill cells of the marine Scallop Mizuhopecten yessoensis during anoxic stress and aerobic recovery	Slobodskova et al.,	2012
185	Comet assay	Mytilus galloprovincialis	Unspecified (Monitoring)	Croatia	Monitoring DNA damage in Mytilus galloprovincialis from the Kaštela Bay in Croatia	Rada et al.,	2012
186	Comet assay, DNA adducts	Mytilus	Nanoparticles (C60 fullerenes and fluoranthene)	UK	Merging nano-genotoxicology with eco-genotoxicology: An integrated approach to determine interactive genotoxic and sub-lethal toxic effects of C 60 fullerenes and fluoranthene in marine Mussels, Mytilus sp.	Al-Subiai et al.,	2012
187	DNA adducts	Dreissena polymorpha	Benzo[a]Pyrene (B[a]P)	France	Genotoxicity assessment and detoxification induction in Dreissena polymorpha exposed to benzo[a]pyrene	Châtel et al.,	2012
188	RNA/DNA ratio	Pinctada radiata	Metals, pesticides	Egypt	The physiological status and genetic variations of the bivalve, Pinctala radiata affected by environmental pollution	Abdul-Aziz	2012
189	Alkaline precipitation	Dreissena polymorpha	Dichlorodiphenyltrichloroethane (DDT)	Italy	Chemical and biomarker responses for site-specific quality assessment of the Lake Maggiore (Northern Italy)	Parolini et al.,	2013
190	Comet assay	Ruditapes decussatus	PAHs	Portugal	Comparative DNA damage and oxidative effects of carcinogenic and non-carcinogenic sediment-bound PAHs in the gills of a bivalve	Martins et al.,	2013
191	Comet assay	Donax faba	Pesticide	India	A study of proteotoxicity and genotoxicity induced by the pesticide and fungicide on marine invertebrate (Donax faba)	Janaki et al.,	2013
192	Comet assay	Sinanodonta woodiana	Wastewater	Serbia	Monitoring of DNA damage in haemocytes of freshwater Mussel Sinanodonta woodiana sampled from the velika morava river in Serbia with the comet assay	Kolarević et al.,	2013
193	Comet assay	Scrobicularia plana	Nanoparicles of Copper Oxide (CuO2)	France	A mesocosm study of fate and effects of CuO nanoparticles on endobenthic species (Scrobicularia plana, Hediste diversicolor)	Buffet et al.,	2013
194	Comet assay	Mytilus edulis, Cerastoderma edule	Metals	UK	Relative sensitivity of two marine bivalves for detection of genotoxic and cytotoxic effects: A field assessment in the Tamar Estuary, South West England	Dallas et al.,	2013
195	Comet assay	Mytilus edulis	Single-walled carbon nanotubes (SWCNTs) and metals	UK	Potentiating toxicological interaction of single-walled carbon nanotubes with dissolved metals	Al-Shaeri et al.,	2013
196	Comet assay	Ruditapes decussatus, Mytilus galloprovincialis	Monitoring	Portugal	Genotoxicity in two bivalve species from a coastal lagoon in the south of Portugal	Almeida et al.,	2013
197	Comet assay	Mytilus galloprovincialis	Nanoparicles of Copper Oxide (CuO2) and Silver (Ag)	Portugal	Genotoxicity of copper oxide and silver nanoparticles in the Mussel Mytilus galloprovincialis	Gomes et al.,	2013
198	Comet assay	Unio pictorum, Unio tumidus	Industrial and/or urban waste water	Serbia	Comparative study of the genotoxic response of freshwater Mussels Unio tumidus and Unio pictorum to environmental stress	Vuković-Gačić et al.,	2013
199	Comet assay	Mytilus galloprovincialis	Pharmaceuticals	Tunisia	Comet assay with gill cells of Mytilus galloprovincialis end point tools for biomonitoring of water antibiotic contamination: Biological treatment is a reliable process for detoxification	Mustapha et al.,	2013
200	RAPD	Crasostrea gigas	Biotoxin (Alexandrium minutum)	France	Genetic and genotoxic impacts in the Oyster Crassostrea gigas exposed to the harmful alga Alexandrium minutum	Mat et al.,	2013
201	Alkaline precipitation	Unio tumidus	Pharmaceuticals and personal care products (PPCPs)	Ukraine	Diversity of the molecular responses to separate wastewater effluents in freshwater Mussels	Falfushynska et al.,	2014
202	Comet assay	Mytilus galloprovincialis	PAHs	Greece	Aqueous phenanthrene toxicity after high-frequency ultrasound degradation	Dailianis et al.,	2014
203	Comet assay	Paphia malabarica, Meretrix casta	Radiation	India	Evaluation of γ-radiation-induced DNA damage in two species of bivalves and their relative sensitivity using comet assay	Kumar et al.,	2014
204	Comet assay	Corbicula fluminea	Atrazine, Roundup	Brazil	Genotoxic and biochemical effects of atrazine and Roundup(®), alone and in combination, on the Asian Clam Corbicula fluminea	dos Santos and Martinez	2014
205	Comet assay	Unio pictorum, Unio tumidus	Drug 5-Fluorouracil (5-FU)	Serbia	The impact of in vivo and in vitro exposure to base analogue 5-FU on the level of DNA damage in haemocytes of freshwater Mussels Unio pictorum and Unio tumidus	Gačić et al.,	2014
206	DNA unwinding assay	Venerupis philippinarum	Hexabromocyclododecane (HBCD)	China	Antioxidant responses in Clam Venerupis philippinarum exposed to environmental pollutant hexabromocyclododecane	Hui et al.,	2014
207	Comet assay	Perna viridis	Perfluorinated chemicals (PFCs)	Singapore	Multi-biomarker responses in green Mussels exposed to PFCs: effects at molecular, cellular, and physiological levels	Changhui et al.,	2014
208	Comet assay	Perna viridis	Chromium	India	An integrated use of multiple biomarkers to investigate the individual and combined effect of copper and cadmium on the marine green Mussel (Perna viridis)	Goswami et al.,	2014
209	Comet assay	Crassostrea gigas	Pesticide	Mexico	Pesticide residues, heavy metals, and DNA damage in sentinel Oysters Crassostrea gigas from Sinaloa and Sonora, Mexico	Vázquez-Boucard et al.,	2014
210	Comet assay	Mytilus galloprovincialis, Crassostrea gigas	Biotoxin	Ireland	Does the marine biotoxin okadaic acid cause DNA fragmentation in the blue Mussel and the pacific Oyster?	McCarthy et al.,	2014
211	Comet assay	Mytilus galloprovincialis	Unspecified (Monitoring)	Montenegro	Evaluation of single-cell gel electrophoresis data: combination of variance analysis with sum of ranking differences	Héberger et al.,	2014
212	Comet assay	Scrobicularia plana	AgNPs	France	A marine mesocosm study on the environmental fate of silver nanoparticles and toxicity effects on two endobenthic species: The ragworm Hediste diversicolor and the bivalve mollusc Scrobicularia plana	Buffet et al.,	2014
213	Comet assay	Mizuhopecten yessoensis	Cadmium	Russia	Accumulation of Cadmium in the Marine Scallop Mizuhopecten yessoensis and Its Potential Consequences on DNA Damage	Slobodskova et al.,	2014
214	DNA adducts	Dreissena polymorpha	nitro-PAHs	France	DNA adduct formation and induction of detoxification mechanisms in Dreissena polymorpha exposed to nitro-PAHs	Châtel et al.,	2014
215	DNA unwinding assay	Chlamys farreri	Benzo[a]Pyrene (B[a]P)	China	Identification of a CYP3A-like gene and CYPs mRNA expression modulation following exposure to benzo[a]pyrene in the bivalve mollusk Chlamys farreri	Tian et al.,	2014
216	DNA unwinding assay	Sinonovacula constricta	Crude oil	China	Assessment of the toxicity of crude oil in Sinonovacula constricta Clams	Li et al.,	2015
217	Comet assay	Dreissena polymorpha	Benzo[a]Pyrene (B[a]P), cadmium	France	DNA oxidation and DNA repair in gills of zebra Mussels exposed to cadmium and benzo(a)pyrene	Michel and Vincent-Hubert	2015
218	Comet assay	Mytilus edulis	Pharmaceuticals	Canada	Genotoxic and immunotoxic potential effects of selected psychotropic drugs and antibiotics on blue Mussel (Mytilus edulis) hemocytes	Lacaze et al.,	2015
219	Comet assay	Mytilus galloprovincialis	Biotoxin	Spain	In vitro analysis of early genotoxic and cytotoxic effects of okadaic acid in different cell types of the Mussel mytilus galloprovincialis	Prego-Faraldo et al.,	2015
220	Comet assay	Mytilus galloprovincialis	Diesel oil	Montenegro	Genotoxic potential and heart rate disorders in the Mediterranean Mussel Mytilus galloprovincialis exposed to Superdispersant-25 and dispersed diesel oil	Martinović et al.,	2015
221	Comet assay	Mytilus trossulus	Wastewater	Finland	The Mussel caging approach in assessing biological effects of wastewater treatment plant discharges in the Gulf of Finland (Baltic Sea)	Turja et al.,	2015
222	Comet assay	Mytilus galloprovincialis	AgNPs	Spain	Mechanisms of toxicity of Ag nanoparticles in comparison to bulk and ionic Ag on Mussel hemocytes and gill cells	Katsumiti et al.,	2015
223	Comet assay	Mizuhopecten yessoensis	Unspecified (Monitoring)	Russia	An analysis of the quality of the marine environment based on determination of the genotoxicity of DNA in the gill cells of the Yesso Scallop, Mizuhopecten yessoensis (Jay, 1856)	Slobodskova et al.,	2015
224	DNA unwinding assay	Chlamys farreri	Tetrabromobisphenol A	China	Exposure of Chlamys farreri to tetrabromobisphenol A: accumulation and multibiomarker responses	Fengxiao et al.,	2015
225	RAPD	Mytilus galloprovincialis	Nanoparicles of titanium dioxide (TiO2), and cadmium chloride (CdCl2)	Italy	Genomic and chromosomal damage in the marine Mussel Mytilus galloprovincialis: Effects of the combined exposure to titanium dioxide nanoparticles and cadmium chloride	Rocco et al.,	2015
226	Alkaline precipitation	Ruditapes philippinarum	Pharmaceuticals	Spain	General stress, detoxification pathways, neurotoxicity and genotoxicity evaluated in Ruditapes philippinarum exposed to human pharmaceuticals	Aguirre-Martínez et al.,	2016
227	Alkaline precipitation	Ruditapes philippinarum	Nanoparicles of zine oxide (ZnO)	Italy	In vivo exposure of the marine Clam Ruditapes philippinarum to zinc oxide nanoparticles: responses in gills, digestive gland and haemolymph	Marisaet al.,	2016
228	Comet assay	Mytilus galloprovincialis	Diclofenac (DCF)	Greece	Mediated effect of ultrasound treated Diclofenac on Mussel hemocytes: First evidence for the involvement of respiratory burst enzymes in the induction of DCF-mediated unspecific mode of action	Toufexi et al.,	2016
229	Comet assay	Crasostrea gigas	Diuron	UK	Comparative embryotoxicity and genotoxicity of the herbicide diuron and its metabolites in early life stages of Crassostrea gigas: Implication of reactive oxygen species production	Behrens et al.,	2016
230	Comet assay	Mytilus galloprovincialis	PAHs	Turkey	Assessment of the effect of environmental pollution in a marina on caged Mussels using chemical and genotoxic analysis	Pazi et al.,	2016
231	Comet assay	Unio pictorum, Unio tumidus	Cytostatics	Serbia	Impact of Common Cytostatics on DNA Damage in Freshwater Mussels Unio pictorum and Unio tumidus	Kolarević et al.,	2016
232	Comet assay	Perna viridis	Chlorine	India	Chlorination-induced genotoxicity in the Mussel Perna viridis: assessment by single cell gel electrophoresis (comet) assay	Chavan et al.,	2016
233	Comet assay	Mytilus galloprovincialis	Pharmaceuticals	Tunisia	Ecotoxicological potential of antibiotic pollution-industrial wastewater: bioavailability, biomarkers, and occurrence in Mytilus galloprovincialis	Zouitenet al.,	2016
234	Comet assay	Mytilus galloprovincialis	Diamondoid naphthenic acids	UK	Diamondoid naphthenic acids cause in vivo genetic damage in gills and haemocytes of marine Mussels	Dissanayake et al.,	2016
235	Comet assay	Mytilus galloprovincialis	Metals and hydrocarbons	Turkey	Marine pollution risk in a coastal city: use of an eco-genotoxic tool as a stress indicator in Mussels from the Eastern Aegean Sea	Kacar et al.,	2016
236	Comet assay	Mytilus galloprovincialis	Cytostatics	Portugal	Toxic effects of cisplatin cytostatic drug in Mussel Mytilus galloprovincialis	Trombini et al.,	2016
237	Comet assay	Unio, Sinanodonta woodiana	Unspecified (Monitoring)	Serbia & Hungary	Assessment of the genotoxic potential along the Danube River by application of the comet assay on haemocytes of freshwater Mussels: The Joint Danube Survey 3	Kolarević et al.,	2016
238	Comet assay	Unio tumidus	Flood	Serbia	Flooding modifies the genotoxic effects of pollution on a worm, a Mussel and two fish species from the Sava River	Aborgiba et al.,	2016
239	Comet assay	Mytilus galloprovincialis	Biotoxin	Spain	Early genotoxic and cytotoxic effects of the toxic dinoflagellate prorocentrum lima in the Mussel mytilus galloprovincialis	Prego-Faraldo et al.,	2016
240	Alkaline precipitation	Mytilus galloprovincialis	PAHs, Metals, Pesticide and Pharmaceuticals	Italy	A comprehensive evaluation of the environmental quality of a coastal lagoon (Ravenna, Italy): Integrating chemical and physiological analyses in Mussels as a biomonitoring strategy	Capolupo et al.,	2017
241	Comet assay	Crasostrea gigas	Benzo[a]Pyrene (B[a]P), 2,2′,4,4′-tetrabromodiphenyl ether (BDE-47)	China	Individual and Combined Toxicities of Benzo[a]pyrene and 2,2',4,4'-Tetrabromodiphenyl Ether on Early Life Stages of the Pacific Oyster, Crassostrea gigas	Xie et al.,	2017
242	Comet assay	Saccostrea cucullata	Benzo[a]Pyrene (B[a]P)	India	Evaluation of the impact of bioaccumulation of PAH from the marine environment on DNA integrity and oxidative stress in marine rock Oyster (Saccostrea cucullata) along the Arabian sea coast	Sarkar et al.,	2017
243	Comet assay	Perna viridis	Herbicides carbamazepine, bisphenol A, atrazine	Singapore	Use of a suite of biomarkers to assess the effects of carbamazepine, bisphenol A, atrazine, and their mixtures on green Mussels, Perna viridis	Juhel et al.,	2017
244	Comet assay	Mytilus galloprovincialis	Phosphatidylinositol-3-OH-kinase (PI3-kinase)	Greece	The role of phosphatidylinositol-3-OH-kinase (PI3-kinase) and respiratory burst enzymes in the [omim][BF(4)]-mediated toxic mode of action in Mussel hemocytes	Belavgeni and Dailianis	2017
245	Comet assay	Crasostrea gigas	Cadmium, Lead	China	Combined toxicity of cadmium and lead on early life stages of the Pacific Oyster, Crassostrea gigas	Xie et al.,	2017
246	Comet assay	Mytilus trossulus	Nanoparicles of Copper Oxide (CuO2)	Russia	Genotoxic potential of copper oxide nanoparticles in the bivalve mollusk Mytilus trossulus	Chelomin et al.,	2017
247	Comet assay	Crenomytilus grayanus	Dinophysitoxin-1 and Dinophysitoxin-3	Russia	Accumulation and Tissue Distribution of Dinophysitoxin-1 and Dinophysitoxin-3 in the Mussel Crenomytilus grayanus Feeding on the Benthic Dinoflagellate Prorocentrum foraminosum	Kameneva et al.,	2017
248	Comet assay	Perna perna	Cocaine	Brazil	Exposure to crack cocaine causes adverse effects on marine Mussels Perna perna	Maranho et al.,	2017
249	Comet assay	Scrobicularia plana	Microplastics	Portugal	Microplastics effects in Scrobicularia plana	Ribeiro et al.,	2017
250	Comet assay	Scrobicularia plana	Benzo[a]Pyrene (B[a]P)	France	Spermatozoa: A relevant biological target for genotoxicity assessment of contaminants in the estuarine bivalve Scrobicularia plana	Châtel et al.,	2017
251	Comet assay	Anodonta anatina	Metals	Pakistan	Monitoring DNA damage in gills of freshwater Mussels (Anodonta anatina) exposed to heavy metals	Sohail et al.,	2017
252	Comet assay	Mytilus trossulus	Nanoparicles of Copper Oxide (CuO2)	Russia	The genotoxicity of copper oxide nanoparticles to marine organisms based on the example of the Pacific Mussel Mytilus trossulus gould, 1850 (Bivalvia: Mytilidae)	Kuklaet al.,	2017
253	Comet assay	Coelatura aegyptiaca	Nanoparicles of Zink Oxide (ZnO)	Egypt	Toxicological perturbations of zinc oxide nanoparticles in the Coelatura aegyptiaca Mussel	Fahmy and Sayed	2017
254	Comet assay	Chlamys farreri	Nanoparticles of Titanium dioxide (TiO2 NP)	China	Trophic transfer of TiO2 nanoparticles from marine microalga (Nitzschia closterium) to Scallop (Chlamys farreri) and related toxicity	Wang et al.	2017
255	GC	Dreissena polymorpha	PAHs, PCBs, metals	US	Biomarkers of oxidatively induced DNA damage in dreissenid Mussels: A genotoxicity assessment tool for the Laurentian Great Lakes	Jaruga et al.,	2017
256	Alkaline precipitation	Perna perna	Pharmaceuticals	Brazil	Ecotoxicological effects of losartan on the brown Mussel Perna perna and its occurrence in seawater from Santos Bay (Brazil)	Cortez et al.,	2018
257	Comet assay	Mytilus galloprovincialis	Imidazolium ionic omim (BF4)	Greece	[omim][BF(4)]-mediated toxicity in Mussel hemocytes includes its interaction with cellular membrane proteins	Tsarpali and Dailianis	2018
258	Comet assay	Corbicula fluminea	Nanoparicles of Cerium Dioxide (CeO2)	France	Genotoxicity and physiological effects of CeO(2) NPs on a freshwater bivalve (Corbicula fluminea)	Koehlé-Divo et al.,	2018
259	Comet assay	Unio tigridis	Domestic heating oil (DHO)	Iraq	Biochemical and molecular alterations in freshwater mollusks as biomarkers for petroleum product, domestic heating oil	Al-Fanharawiet al.,	2018
260	Comet assay	Elliptio complanata	Single walled carbon nanotubes (SWCNT)	Canada	Immunotoxicity and genotoxicity of single-walled carbon nanotubes co-exposed with cadmium in the freshwater Mussel, Elliptio complanata	Revel et al.,	2018
261	Comet assay	Mytilus galloprovincialis	Tritium (3H), zinc (Zn) and dissolved organic carbon	UK	Mixtures of tritiated water, zinc and dissolved organic carbon: Assessing interactive bioaccumulation and genotoxic effects in marine Mussels, Mytilus galloprovincialis	Pearson et al.,	2018
262	Comet assay	Mytilus galloprovincialis	Nanoparicles of Copper Oxide (CuO2)	Spain	Cytotoxicity and cellular mechanisms of toxicity of CuO NPs in Mussel cells in vitro and comparative sensitivity with human cells	Katsumiti et al.,	2018
263	Comet assay	Dreissena polymorpha	Neurotoxin β-N-Methylamino-L-alanine (BMAA)	France	Genotoxic and cytotoxic effects on the immune cells of the freshwater bivalve Dreissena polymorpha exposed to the environmental neurotoxin BMAA	Lepoutre et al.,	2018
264	Comet assay	Crenomytilus grayanus	Unspecified (Monitoring)	Russia	Evaluation of DNA Damage in the Marine Mussel Crenomytilusgrayanus as a Genotoxic Biomarker of Pollution	Slobodskova et al.,	2019
265	Alkaline precipitation	Perna perna	Cocaine	Brazil	Detoxification, oxidative stress, and cytogenotoxicity of crack cocaine in the brown Mussel Perna perna	dos Santos Barbosa et al.,	2019
266	Alkaline precipitation	Perna perna	Fluoxetin	Brazil	Marine contamination and cytogenotoxic effects of fluoxetine in the tropical brown Mussel Perna perna	Cortez et al.,	2019
267	Comet assay	Anodonta cygnea	Metals	Afghanistan	Bioaccumulation of Heavy Metals and their Genotoxic Effect on Freshwater Mussel	Iftikhar et al.,	2019
268	Comet assay	Donax trunculus, Mytilus galloprovincialis	Unspecified (Monitoring)	Algeria	Preliminary Assessment of Stress and Genotoxicity Biomarkers in Bivalve Molluscs from the Gulf of Annaba, Algeria	Drif et al.,	2019
269	Comet assay	Corbicula fluminea	Oil refinery effluents	Brazil	Are the damaging effects of oil refinery effluents on Corbicula fluminea (mollusca) reversible after its transfer to clean water?	Rodrigues et al.,	2019
270	Comet assay	Mytilus galloprovincialis	Estrogen (tamoxifen)	Portugal	Impacts of in vivo and in vitro exposures to tamoxifen: Comparative effects on human cells and marine organisms	Fonseca et al.,	2019
271	Comet assay	Mytilus galloprovincialis	Biotoxin (Azadinium dexteroporum)	Italy	Biological Effects of the Azaspiracid-Producing Dinoflagellate Azadinium dexteroporum in Mytilus galloprovincialis from the Mediterranean Sea	Giuliani et al.,	2019
272	Comet assay	Mytilus galloprovincialis	Biotoxin (Gymnodinium catenatum)	Portugal	DNA damage and oxidative stress responses of Mussels Mytilus galloprovincialis to paralytic shellfish toxins under warming and acidification conditions - Elucidation on the organ-specificity	Braga et al.,	2020
273	Comet assay	Mytilus galloprovincialis	Drug cyclophosphamide	Portugal	Cytotoxic responses of the anticancer drug cyclophosphamide in the Mussel Mytilus galloprovincialis and comparative sensitivity with human cells lines	Fernandes et al.,	2020
274	Comet assay	Coelatura aegyptiaca	Microplastics (Polystyrene)	China	Polystyrene microplastics increase uptake, elimination and cytotoxicity of decabromodiphenyl ether (BDE-209) in the marine Scallop Chlamys farreri	Xia et al.,	2020
275	Comet assay	Crasostrea gigas	Microplastics	France	Realistic environmental exposure to microplastics does not induce biological effects in the Pacific Oyster Crassostrea gigas	Revel et al.,	2020
276	Comet assay	Scrobicularia plana	Microplastics	Portugal	Effects of the UV filter, oxybenzone, adsorbed to microplastics in the Clam Scrobicularia plana	O'Donovan et al.,	2020
277	DNA quantity	Ruditapes decussatus	Metals	Tunisia	Assessment of oxidative stress, genotoxicity and histopathological responses in the digestive gland of Ruditapes decussatus collected from northern Tunisian lagoons [Evaluación del estrés oxidativo, genotoxicidad y respuestas histopatológicas en la glándula digestiva Ruditapes decussatus recolectada de las lagunas del norte de Túnez]	Bejaoui et al.,	2020
278	Alkaline precipitation	Elliptio complanata	5-fluouracile (5- FLU), methotrexate (MTX)	Canada	Occurrence and ecotoxicity of cytostatic drugs 5-fluorouracil and methotrexate in the freshwater unionid Elliptio complanata	Kleinert et al.,	2021
279	Alkaline precipitation	Perna perna	Cocaine, pH	Spain	Sub-lethal combined effects of illicit drug and decreased pH on marine Mussels: A short-time exposure to crack cocaine in CO(2) enrichment scenarios	da Silva Souza et al.,	2021
280	Comet assay	Dreissena polymorpha	Biotoxin	France	Effects of diclofenac on sentinel species and aquatic communities in semi-natural conditions	Joachim et al.,	2021
281	Comet assay	Donax incarnatus	Pesticide	India	DNA damage and biochemical responses in estuarine bivalve Donax incarnatus (Gmelin, 1791) exposed to sub-lethal concentrations of an organophosphate pesticide monocrotophos	Dias et al.,	2021
282	Comet assay	Mytilus galloprovincialis	Microplastics, Nanoplastics, Benzo[a]Pyrene (B[a]P)	Spain	Polystyrene nanoplastics and microplastics can act as Trojan horse carriers of benzo(a)pyrene to Mussel hemocytes in vitro	Katsumiti et al.,	2021
283	Comet assay	Ruditapes philippinarum, R. decussatus	Biotoxin	Portugal	Invasive Clams (Ruditapes philippinarum) are better equipped to deal with harmful algal blooms toxins than native species (R. decussatus): evidence of species-specific toxicokinetics and DNA vulnerability	Braga et al.,	2021
284	Alkaline precipitation, DNA quantity	Pyganodon grandis	oil sand	Canada	Ecotoxicological impacts of oil sand mining activity to endemic caged Mussels Pyganodon grandis	André et al.,	2022
285	Comet assay	Mytilus galloprovincialis	Stainless steel particles	UK	Bioaccumulation, release and genotoxicity of stainless steel particles in marine bivalve molluscs	Vernon et al.,	2022
286	Comet assay	Mytilus galloprovincialis	Nanoparicles	Portugal	Chronic toxicity of polystyrene nanoparticles in the marine Mussel Mytilus galloprovincialis	Gonçalves et al.,	2022
287	Comet assay	Mytilus	Copper Oxide, Titanium Dioxide	UK	An Integrated Testing Strategy for Ecotoxicity (ITS-ECO) Assessment in the Marine Environmental Compartment using Mytilus spp.: A Case Study using Pristine and Coated CuO and TiO(2) Nanomaterials	Connolly et al.,	2022
288	Comet assay	Lithophaga lithophaga	Nanoparicles of Copper Oxide (CuO2)	Egypt	Immune responses, DNA damage and ultrastructural alterations of gills in the marine Mussel Lithophaga lithophaga exposed to CuO nanoparticles	Essawy et al.,	2022
289	Comet assay	Mytilus trossulus	Microplastics	Russia	Genotoxic Properties of Polystyrene (PS) Microspheres in the Filter-Feeder Mollusk Mytilus trossulus (Gould, 1850)	Chelomin et al.,	2022
290	Alkaline precipitation	Mytilus galloprovincialis, Ruditapes philippinarum	Hydrogen Peroxide (H2O2)	Spain	Oxidative stress response to Hydrogen Peroxide (H2O2) exposure of Mytilus galloprovincialis and Ruditapes philippinarum: Reduced embryogenesis success and altered biochemical response of sentinel marine bivalve species	Alama et al.,	2022
291	Comet assay	Mytilus trossulus	Nanoparticles of Copper oxide (CuO) and Polystyrene Microspheres (µPSs)	Russia	Oxidative Stress in Far Eastern Mussel Mytilus trossulus (Gould, 1850) Exposed to Combined Polystyrene Microspheres (µPSs) and CuO-Nanoparticles (CuO-NPs)	Dovzhenko et al.,	2022
292	Comet assay	Lamellidens marginalis	Glyphosate (GLP)	India	EVALUATION OF STRESS OF ENVIRONMENTAL RELEVANT CONCENTRATION OF GLYPHOSATE PESTICIDE ON LAMELLIDENS MARGINALIS	Mundhe and Pandit	2022
293	Comet assay	Crassostrea rhizophorae	Iron	Brazil	Do iron and manganese affect the health of the estuarine Oyster Crassostrea rhizophorae?	Silva Cabral et al.,	2022
294	Comet assay	Ruditapes decussatus	Bisphenol A	Egypt	Multiple-biomarker approach in the assessment of bisphenol A effect on the grooved carpet clam Ruditapes decussatus (Linnaeus, 1758)	Nour et al.,	2024
295	Comet assay	Corbicula fluminea	Microplastics, Nanoplastics	France	Using Environmental Micro and Nanoplastics for a Better Risk Assessment of Plastic Particles in the Bivalve Corbicula Fluminea	Latchere et al.,	2022
296	Comet assay	Mytilus trossulus	Copper	Russia	Copper Induced DNA Damage in the Gills of the Mussel Mytilus trossulus and Reversibility after Depuration	Slobodskova et al.,	2022
297	Comet assay	Mytilus galloprovincialis	Copper and lead	UK	Assessing the effects of single and binary exposures of copper and lead on Mytilus galloprovincialis: Physiological and genotoxic approaches	Crowther et al.,	2023
298	Comet assay	Mytilus trossulus	SiO2 Nanoparticles	Russia	SiO2 Nanoparticles Suspension Exposures with Marine Invertebrates: Genotoxicity Response	Kukla et al.,	2023
299	Comet assay	Scrobicularia plana	Nanoplastics, Microplastic	France	Continuum of size from microplastics to nanoplastics: effects on the estuarine bivalve Scrobicularia plana at different levels of biological organization.	Métais et al.,	2023
300	Comet assay	Mytilus edulis	Nanoplastics, Microplastic	France	Effect of size continuum from nanoplastics to microplastics on marine Mussel Mytilus edulis: Comparison in vitro/in vivo exposure scenarios	Roman et al.,	2023
301	Comet assay	Corbicula fluminea	Nanoplastics, Microplastic	France	Toxicity assessment of environmental MPs and NPs and polystyrene NPs on the bivalve Corbicula fluminea using a multi-marker approach	Latchere et al.,	2023
302	Comet assay	Crassostrea gigas	Nanoparticles of Titanium dioxide (TiO2 NP)	Portugal	Shipping can be achieved but cargo arrives with damage - titanium dioxide nanoparticles affect the DNA of Pacific Oyster sperm	Oliveira et al.,	2023
303	Alkaline precipitation	Perna perna	Atmospheric particulate matter (PM)	Brazil	Settleable atmospheric particulate matter harms a marine invertebrate: Integrating chemical and biological damage in a bivalve model	Duarte et al.,	2023
304	Comet assay	Ruditapes decussatus	Nanoplastics, Microplastic	Portugal	Are mixtures of micro/nanoplastics more toxic than individual micro or nanoplastic contamination in the Clam Ruditapes decussatus ?	Ventura et al.,	2024
305	Comet assay	Ruditapes philippinarum	AgNPs	China	From antioxidant defense to genotoxicity: Deciphering the tissue-specific impact of AgNPs on marine Clam Ruditapes philippinarum	Xinget al.,	2024
306	Comet assay	Dreissena polymorpha, Mytilus edulis, Mytilopsis leucophaeata	Unspecified (Monitoring)	France	Advancing environmental monitoring across the water continuum combining biomarker analysis in multiple sentinel species: A case study in the Seine-Normandie Basin (France)	Slaby et al.,	2024
307	Alkaline precipitation	Ruditapes philippinarum	Personal care products (PCPs)	Spain	Personal care products: an emerging threat to the marine bivalve Ruditapes philippinarum	Marina et al.,	2024
308	RAPD	Corbicula fluminea	Nanoparicles of Copper Oxide (CuO2)	Egypt	Toxicity of copper oxide nanoparticles on the Asian Clam Corbicula fluminea using multiple biomarkers	Folet al.,	2025
309	Micronuclei, alkaline elution	Mytilus galloprovincialis	Metals	Italy	Genotoxicity biomarkers in the assessment of heavy metal effects in Mussels: experimental studies	Bolognesi et al.,	1999
310	Micronuclei, DNA unwinding assay	Donax trunculus, Mactra corallina, Callista florida, Dosinia histrio, Lucinia dentifera, Mytilus edulis	Unspecified (Monitoring)	Israel	Marine molluscs and fish as biomarkers of pollution stress in littoral regions of the Red Sea, Mediterranean Sea and North Sea	Bresler et al.,	1999
311	Alkaline elution, neutral elution, DNA fragmentation	Mytilus galloprovincialis	Benzo[a]Pyrene (B[a]P), 4-Nitroquinoline-N-oxide (4_NQO), Teniposide, Etoposide, Cycloheximide, Tributyltin (TBT)	Croatia	DNA damage and apoptosis in the Mussel Mytilus galloprovincialis	Micić et al.,	2002
312	Micronuclei, comet assay	Dreissena polymorpha	Unspecified (Monitoring)	Croatia	Application of the micronucleus and comet assays to Mussel Dreissena polymorpha haemocytes for genotoxicity monitoring of freshwater environments	Klobučar et al.,	2003
313	Micronuclei, comet assay, DNA adducts	Mytilus galloprovincialis	Unspecified (Monitoring)	Italy	Characterization of coastal sites by applying genetic and genotoxicity markers in Mytilus galloprovincialis and tapes philippinarum	Venier et al.,	2003
314	Micronuclei, alkaline elution	Mytilus galloprovincialis	Metals and hydrocarbons	Italy	Genotoxicity biomarkers in Mytilus galloprovincialis: wild versus caged Mussels	Bolognesi et al.,	2004
315	Micronuclei, comet assay	Perna viridis	Benzo[a]Pyrene (B[a]P)	China	Application of the comet and micronucleus assays to the detection of B[a]P genotoxicity in haemocytes of the green-lipped Mussel (Perna viridis)	Siu et al.,	2004
316	Micronuclei, comet assay	Mytilus edulis	Oil spill	France	Genotoxicity related to transfer of oil spill pollutants from Mussels to mammals via food	Lemiere et al.,	2004
317	Micronuclei, comet assay	Dreissena polymorpha	Sodium hypochlorite (NaCIO), Chlorine dioxide (CIO2), Peracetic Acid (PAA)	Italy	Comet and micronucleus assays in zebra Mussel cells for genotoxicity assessment of surface drinking water treated with three different disinfectants	Bolognesi et al.,	2004
318	Micronuclei, comet assay	Mytilus edulis	Tributyltin (TBT)	UK	Toxicity of tributyltin in the marine mollusc Mytilus edulis	Hagger et al.,	2005
319	Micronuclei, comet assay	Mytilus edulis	Tritium (3H)	UK	Impact of low doses of tritium on the marine Mussel, Mytilus edulis: Genotoxic effects and tissue-specific bioconcentration	Jha et al.,	2005
320	Micronuclei, DNA adducts	Mytilus galloprovincialis	Metals and hydrocarbons	Italy	Evidence of genetic damage in grass gobies and Mussels from the Venice lagoon	Venier and Zampieron	2005
321	Sister Chromatid Exchange, RAPD	Mytilus edulis	Tritiated water (HTO)	UK	Genotoxic, cytotoxic, developmental and survival effects of tritiated water in the early life stages of the marine mollusc, Mytilus edulis	Hagger et al.,	2005
322	DNA fragmentation, comet assay	Mytilus galloprovincialis	Unspecified	Unspecified	Influence of the SCGE protocol on the amount of basal DNA damage detected in the Mediterranean Mussel, Mytilus galloprovincialis	Machella et al.,	2006
323	Micronuclei, alkaline elution	Mytilus galloprovincialis	Metals	Italy	Genotoxicity biomarkers and acetylcholinesterase activity in natural populations of Mytilus galloprovincialis along a pollution gradient in the Gulf of Oristano (Sardinia, western Mediterranean)	Magni et al.,	2006
324	Micronuclei, alkaline elution	Mytilus galloprovincialis, Crassostrea gigas	Oil spill	Italy	Bioindicators in monitoring long term genotoxic impact of oil spill: Haven case study	Bolognesi et al.,	2006
325	Micronuclei, comet assay	Mytilus galloprovincialis	Mmetals	Italy	Cellular biomarkers for monitoring estuarine environments: transplanted versus native Mussels	Nigro et al.,	2006
326	Micronuclei, comet assay	Spisula sachalinensis	Benzo[a]Pyrene (B[a]P), N-methyl-N0-nitro-N-nitrosoguanidine (MNNG)	South Korea	Comparative evaluation of the alkaline comet assay with the micronucleus test for genotoxicity monitoring using aquatic organisms	Kim and Hyun	2006
327	Micronuclei, comet assay	Perna viridis	Metals	India	Biomarkers of environmental contaminants in field population of green Mussel (Perna viridis) from Karnataka-Kerala coast (South West coast of India)	Krishnakumar et al.,	2006
328	Micronuclei, comet assay	Mytilus edulis	Tritium (3H)	UK	Are low doses of tritium genotoxic to Mytilus edulis?	Jha et al.,	2006
329	Micronuclei, comet assay	Limnoperna fortunei	UV, Pentachlorophenol (PCP), Copper sulphate (CuSO4)	Brazil	DNA damage and repair in haemolymph cells of golden Mussel (Limnoperna fortunei) exposed to environmental contaminants	Villela et al.,	2006
330	Micronuclei, comet assay	Dreissena polymorpha	Decabromodiphenyl ether (BDE-209)	Italy	Evaluation of DNA damage induced by decabromodiphenyl ether (BDE-209) in hemocytes of Dreissena polymorpha using the comet and micronucleus assays	Riva et al.,	2007
331	Micronuclei, comet assay	Limnoperna fortunei	Industrial and/or urban waste water	Brazil	Assessment of environmental stress by the micronucleus and comet assays on Limnoperna fortunei exposed to Guaíba hydrographic region samples (Brazil) under laboratory conditions	Villelaet al.,	2007
332	Micronuclei, comet assay	Mytilus galloprovincialis	Metals and hydrocarbons	Italy	Contaminant accumulation and biomarker responses in caged Mussels, Mytilus galloprovincialis, to evaluate bioavailability and toxicological effects of remobilized chemicals during dredging and disposal operations in harbour areas	Bocchetti et al.,	2008
333	Micronuclei, comet assay	Dreissena polymorpha	Estrogen p,p'-DDT (1,1,1-trichloro-2,2-bis-(chlorophenyl)ethane)	Italy	Genotoxic effects of p,p'-DDT (1,1,1-trichloro-2,2-bis-(chlorophenyl)ethane) and its metabolites in Zebra Mussel (D. polymorpha) by SCGE assay and micronucleus test	Binelli et al.,	2008
334	Micronuclei, comet assay	Unio pictorum	Ethyl Methanesulphonate (EMS), Hydrogen Peroxide (H2O2)	Croatia	Persistence of DNA damage in the freshwater Mussel Unio pictorum upon exposure to ethyl methanesulphonate and Hydrogen Peroxide (H2O2)	Stambuk et al.,	2008
335	Micronuclei, comet assay	Perna viridis	PAHs, Organochlorine (OC) pesticides	China	The use of selected genotoxicity assays in green-lipped Mussels (Perna viridis): A validation study in Hong Kong coastal waters	Siu et al.,	2008
336	Micronuclei, comet assay	Dreissena polymorpha	Pesticide pp'-dichlorodiphenyldichloroethylene (DDE)	Italy	Assessment of the genotoxic potential of benzo(a)pyrene and pp'-dichlorodiphenyldichloroethylene in Zebra Mussel (Dreissena polymorpha)	Binelli et al.,	2008
337	Micronuclei, comet assay	Mytilus galloprovincialis	Industrial and/or urban waste water	Croatia	Detection of DNA damage in haemocytes of Mytilus galloprovincialis in the coastal ecosystems of Kastela and Trogir bays, Croatia	Klobucar et al.,	2008
338	Micronuclei, comet assay	Dreissena polymorpha	Antibacterial Triclosan	Italy	In vivo experiments for the evaluation of genotoxic and cytotoxic effects of Triclosan in Zebra Mussel hemocytes	Binelli et al.,	2009
339	Micronuclei, comet assay	Mytilus edulis	Methylmethane sulfonate (MMS), pharmacutical cyclophosphamide (CP)	UK	Linking genotoxic responses with cytotoxic and behavioural or physiological consequences: Differential sensitivity of echinoderms (Asterias rubens) and marine molluscs (Mytilus edulis)	Canty Met al.,	2009
340	Micronuclei, comet assay	Dreissena polymorpha	Antibacterial Trimethoprim	Italy	A multi-biomarker assessment of the impact of the antibacterial trimethoprim on the non-target organism Zebra Mussel (Dreissena polymorpha)	Binelli et al.,	2009
341	Micronuclei, comet assay	Unio pictorum	Metals, Mineral oils, Phenol, Pesticide DDT	Croatia	Assessment of genotoxicity in polluted freshwaters using caged painter's Mussel, unio pictorum	Štambuk et al.,	2009
342	Micronuclei, RNA/DNA ratio	Meretrix ovum	Pesticide monocrotophos	India	Genotoxic effects of monocrotophos, an organophosphorous pesticide, on an estuarine bivalve, Meretrix ovum	Revankar and Shyama	2009
343	Micronuclei, comet assay	Unio pictorum	Metals	Italy	Antioxidant, genotoxic and lysosomal biomarkers in the freshwater bivalve (Unio pictorum) transplanted in a metal polluted river basin	Guidi et al.,	2010
344	Micronuclei, comet assay	Dreissena polymorpha	Paracetamol	Italy	Multi-biomarker approach for the evaluation of the cyto-genotoxicity of paracetamol on the zebra Mussel (Dreissena polymorpha)	Parolini et al.,	2010
345	Micronuclei, comet assay	Mytilus galloprovincialis	Benzo[a]Pyrene (B[a]P)	Tunisia	Acute effects of benzo[a]pyrene on digestive gland enzymatic biomarkers and DNA damage on Mussel Mytilus galloprovincialis	Banni et al.,	2010
346	Micronuclei, comet assay	Dreissena polymorpha	Metals, PAHs	France	Lessons from a transplantation of zebra Mussels into a small urban river: An integrated ecotoxicological assessment	Bourgeault et al.,	2010
347	Micronuclei, comet assay	Corbicula fluminea	Gasoline water-soluble fraction (GWSF)	Brazil	Genetic damage in the bivalve mollusk Corbicula fluminea induced by the water-soluble fraction of gasoline	Fedato et al.,	2010
348	Micronuclei, comet assay	Dreissena polymorpha	Ibuprofen	Italy	Chronic effects induced by ibuprofen on the freshwater bivalve Dreissena polymorpha	Parolini et al.,	2011
349	Micronuclei, comet assay	Dreissena polymorpha	Cadmium, Benzo[a]Pyrene (B[a]P)	France	Early genotoxic effects in gill cells and haemocytes of Dreissena polymorpha exposed to cadmium, B[a]P and a combination of B[a]P and Cd	Vincent-Hubert et al.,	2011
350	Micronuclei, comet assay	Dreissena polymorpha	Non-Steroidal Anti-Inflammatory Drugs (NSAIDs) diclofenac	Italy	Assessment of the potential cyto-genotoxicity of the nonsteroidal anti-inflammatory drug (NSAID) diclofenac on the zebra Mussel (Dreissena polymorpha)	Parolini et al.,	2011
351	Micronuclei, RAPD	soccostrea cucullata	Monitoring (vessel transport and oil discharge)	Iran	A genotoxicological study in Persian Gulf on rock Oyster (soccostrea cucullata) using micronuclei and RAPID assays	Farhadi et al.,	2011
352	Micronuclei, comet assay	Dreissena polymorpha	Illicit drugs	Italy	Illicit drugs as new environmental pollutants: Cyto-genotoxic effects of cocaine on the biological model Dreissena polymorpha	Binelli et al.,	2012
353	Micronuclei, comet assay	Dreissena polymorpha	Non-Steroidal Anti-Inflammatory Drugs (NSAIDs)	Italy	Sub-lethal effects induced by a mixture of three non-steroidal anti-inflammatory drugs (NSAIDs) on the freshwater bivalve Dreissena polymorpha	Parolini and Binelli	2012
354	Micronuclei, comet assay	Dreissena polymorpha	Polybrominated diphenyl ethers (PBDEs)	Italy	Cyto-genotoxic effects induced by three brominated diphenyl ether congeners on the freshwater Mussel Dreissena polymorpha	Parolini and Binelli	2012
355	Micronuclei, alkaline precipitation	Mya arenaria	Metals, PAHs, Tributyltin (TBT)	Canada	DNA integrity assessment in hemocytes of soft-shell Clams (Mya arenaria) in the Saguenay Fjord (Québec, Canada)	Debenest et al.,	2013
356	Micronuclei, comet assay	Perna canaliculus	Cadmium	New Zealand	Waterborne cadmium impacts immunocytotoxic and cytogenotoxic endpoints in green-lipped Mussel, Perna canaliculus	Chandurvelan et al.,	2013
357	Micronuclei, comet assay	Anodonta anatina	Thiocarbamate fungicide	Ukraine	In situ exposure history modulates the molecular responses to carbamate fungicide Tattoo in bivalve mollusk	Falfushynska et al.,	2013
358	Micronuclei, comet assay	Dreissena polymorpha	PAHs, seasonal variation (temperature)	France	Seasonal and PAH impact on DNA strand-break levels in gills of transplanted zebra Mussels	Michel et al.,	2013
359	Micronuclei, comet assay	Mytilus galloprovincialis	Landfill leachate	Greece	Environmental and human risk assessment of landfill leachate: An integrated approach with the use of cytotoxic and genotoxic stress indices in Mussel and human cells	Toufexi et al.,	2013
360	Micronuclei, comet assay	Mytilus galloprovincialis	Nickel	UK	Oxidative DNA damage may not mediate Ni-induced genotoxicity in marine Mussels: assessment of genotoxic biomarkers and transcriptional responses of key stress genes	Dallas et al.,	2013
361	Micronuclei, comet assay	Dreissena polymorpha	Drug 3,4-methylenedioxymethamphetamine (MDMA)	Italy	Environmental concentrations of 3,4-methylenedioxymethamphetamine (MDMA)-induced cellular stress and modulated antioxidant enzyme activity in the zebra Mussel	Parolini et al.,	2014
362	Micronuclei, comet assay	Mytilus galloprovincialis	Xenobiotics	Italy	Cellular biomarkers in the Mussel Mytilus galloprovincialis (Bivalvia: Mytilidae) from Lake Faro (Sicily, Italy)	D'Agata et al.,	2014
363	Micronuclei, comet assay	Mytilus galloprovincialis	Cadmium Telluride quantum dots (CdTe QD), Cadmium Nitrate (Cd(NO3)2)	Portugal	Immunocytotoxicity, cytogenotoxicity and genotoxicity of cadmium-based quantum dots in the marine Mussel Mytilus galloprovincialis	Rocha et al.,	2014
364	Micronuclei, comet assay	Perna viridis	Perfluorinated chemicals (PFCs)	Singapore	Genotoxicity of perfluorinated chemicals (PFCs) to the green Mussel (Perna viridis)	Liu et al.,	2014
365	Ploidy, comet assay	Crassostrea gigas	Diuron	France	Study of genetic damage in the Japanese Oyster induced by an environmentally-relevant exposure to diuron: Evidence of vertical transmission of DNA damage	Barranger et al.,	2014
366	Micronuclei, comet assay	Mytilus galloprovincialis	Imidazolium ionic bmim (BF4), omim (BF4)	Greece	Investigation of toxic effects of imidazolium ionic liquids, [bmim][BF4] and [omim][BF4], on marine Mussel Mytilus galloprovincialis with or without the presence of conventional solvents, such as acetone	Tsarpali et al.,	2015
367	Micronuclei, comet assay	Dreissena polymorpha	Wastewater	Italy	Toxicity decrease in urban wastewaters treated by a new biofiltration process	Binelli et al.,	2015
368	Micronuclei, Alkaline precipitation	Dreissena polymorpha	Galaxolide (HHCB), Tonalide (AHTN)	Italy	Environmentally relevant concentrations of galaxolide (HHCB) and tonalide (AHTN) induced oxidative and genetic damage in Dreissena polymorpha	Parolini et al.,	2015
369	Ploidy, comet assay	Crassostrea gigas	Unspecified	France?	Development of a comet-FISH assay for the detection of DNA damage in hemocytes of Crassostrea gigas	Pérez-García and Akcha	2015
370	Micronuclei, comet assay	Limnoperna fortunei	Nanoparticles of Titanium dioxide (TiO2 NP)	Brazil	Titanium dioxide nanoparticles induce genotoxicity but not mutagenicity in golden Mussel Limnoperna fortunei	Girardello et al.,	2016
371	Micronuclei, comet assay	Dreissena polymorpha	Drug Amphetamine (AMPH)	Italy	Amphetamine exposure imbalanced antioxidant activity in the bivalve Dreissena polymorpha causing oxidative and genetic damage	Parolini et al.,	2016
372	Micronuclei, comet assay	Dreissena polymorpha	Illicit drugs	Italy	Genotoxic effects induced by the exposure to an environmental mixture of illicit drugs to the zebra Mussel	Parolini et al.,	2016
373	Micronuclei, comet assay	Mytilus galloprovincialis	Tributyltin chloride (TBT-Cl)	Montenegro	Comparative assessment of cardiac activity and DNA damage in haemocytes of the Mediterranean Mussel Mytilus galloprovincialis in exposure to tributyltin chloride	Martinović et al.,	2016
374	Micronuclei, comet assay	Mytilus galloprovincialis	Decabromodiphenyl Ether (BDE-209) and Dechlorane Plus (DP)	UK	Evaluation of the Genotoxic and Physiological Effects of Decabromodiphenyl Ether (BDE-209) and Dechlorane Plus (DP) Flame Retardants in Marine Mussels (Mytilus galloprovincialis)	Barón et al.,	2016
375	Micronuclei, comet assay	Dreissena polymorpha	Morphine	Italy	Sublethal Effects Induced by Morphine to the Freshwater Biological Model Dreissena polymorpha	Magni et al.,	2016
376	Micronuclei, comet assay	Lamellidens marginalis	Pesticide monocrotophos	India	Genotoxicity and oxidative stress as biomarkers in fresh water Mussel, Lamellidens marginalis (Lam.) exposed to monocrotophos	Mundhe et al.,	2016
377	Micronuclei, comet assay	Mytilus galloprovincialis	Non-Steroidal Anti-Inflammatory Drugs (NSAIDs)	Italy	Ecotoxicological potential of non-steroidal anti-inflammatory drugs (NSAIDs) in marine organisms: Bioavailability, biomarkers and natural occurrence in Mytilus galloprovincialis	Mezzelani et al.,	2016
378	Micronuclei, comet assay	Unio pictorum	Metals	Italy	Lysosomal, genetic and chromosomal damage in haemocytes of the freshwater bivalve (Unio pictorum) exposed to polluted sediments from the River Cecina (Italy)	Guidi et al.,	2017
379	Micronuclei, comet assay	Mytilus galloprovincialis	Cadmium	Italy	Indirect effects of climate changes on cadmium bioavailability and biological effects in the Mediterranean Mussel Mytilus galloprovincialis	Nardi et al.,	2017
380	Micronuclei, comet assay	Mytilus galloprovincialis	Xenobiotics	China	Utilization of isolated marine Mussel cells as an in vitro model to assess xenobiotics induced genotoxicity	Zhang et al.,	2017
381	Micronuclei, comet assay	Perna perna	Industrial and/or urban waste water	Brazil	Genotoxicity Biomonitoring Along a Coastal Zone Under Influence of Offshore Petroleum Exploration (Southeastern Brazil)	Gutiérrez et al.,	2018
382	Micronuclei, comet assay	Meretrix casta	Metals, TPHs	India	The Backwater Clam (Meretrix casta) as a bioindicator species for monitoring the pollution of an estuarine environment by genotoxic agents	D'costa et al.,	2018
383	Micronuclei, comet assay, RAPD	Mytilus galloprovincialis	Dioxin-like compounds (DLCs)	Italy	Dioxin-like compounds bioavailability and genotoxicity assessment in the Gulf of Follonica, Tuscany (Northern Tyrrhenian Sea)	Guidi et al.,	2018
384	Micronuclei, RNA/DNA ratio	Mytilus trossulus	Oil, oil dispersed	US	The physiological effects of oil, dispersant and dispersed oil on the bay Mussel, Mytilus trossulus, in Arctic/Subarctic conditions	Counihan K.L.	2018
385	Micronuclei, comet assay	Mytilus edulis	Xenobiotics, Temperature, salinity and pH	UK	Spatial and temporal variation of three biomarkers in Mytilus edulis	Strubbia S., Lyons B.P., Lee R.J.	2019
386	Micronuclei, comet assay	Dreissena polymorpha, Mytilus galloprovincialis	Copper	UK	Assessing relative sensitivity of marine and freshwater bivalves following exposure to copper: Application of classical and novel genotoxicological biomarkers	Vernon E.L., Jha A.N.	2019
387	Micronuclei, comet assay	Perna perna	Methylmethane sulfonate (MMS)	Brazil	Characterisation of coastal aquaculture sites in the state of Rio de Janeiro, Brazil, using genotoxicity biomarkers	Gutiérrez et al.,	2019
388	Micronuclei, comet assay	Limnoperna fortunei	Mercury	Brazil	Golden Mussel (Limnoperna fortunei) as a bioindicator in aquatic environments contaminated with mercury: Cytotoxic and genotoxic aspects	do Amaral et al.,	2019
389	Micronuclei, comet assay, RAPD	Mytilus coruscus	Lead, Benzo[a]Pyrene (B[a]P)	China	Genetic impacts induced by BaP and Pb in Mytilus coruscus: Can RAPD be a validated tool in genotoxicity evaluation both in vivo and in vitro?	Qu et al.,	2019
390	Micronuclei, comet assay	Unio pictorum	Unspecified (Monitoring)	Montenegro	Evaluation of DNA damage in haemolymph of freshwater Mussels Unio pictorum from Lake Skadar	Perovic et al.,	2020
391	Micronuclei, comet assay	Meretrix casta	Copper	India	Integrated response of the toxicity of environmentally relevant concentrations of copper in the backwater Clam Meretrix casta	D’Costa et al.,	2020
392	Micronuclei, comet assay	Dreissena polymorpha, Mytilus galloprovincialis	Phosphorus P32, copper	UK	Assessing relative biomarker responses in marine and freshwater bivalve molluscs following exposure to phosphorus 32 ((32)P): Application of genotoxicological and molecular biomarkers	Vernon et al.,	2020
393	Micronuclei, comet assay	Mytilus	Microplastics, Nanoplastics, Microfibers	UK	Microplastics, microfibres and nanoplastics cause variable sub-lethal responses in Mussels (Mytilus spp.)	Cole et al.,	2020
394	Micronuclei, comet assay	Mytilus galloprovincialis	Nanoparicles of Silver (Ag)	Spain	Cell and tissue level responses in Mussels Mytilus galloprovincialis dietarily exposed to PVP/PEI coated Ag nanoparticles at two seasons	Duroudier et al.,	2021
395	Micronuclei, comet assay	Meretrix meretrix	Pesticide	China	How can environmental conditions influence dicofol genotoxicity on the edible Asiatic Clam, Meretrix meretrix?	Ivorra et al.,	2022
396	Micronuclei, comet assay	Mytilus edulis, Mytilus galloprovincialis, Hybrid	Metals, polycyclic aromatic hydrocarbones (PAH), polybrominated diphenyl ethers (PBDE); polychlorinated biphenyls (PCB))	France	Differences in chemical contaminants bioaccumulation and ecotoxicology biomarkers in Mytilus edulis and Mytilus galloprovincialis and their hybrids	Rossana Sussarellu et al.,	2022
397	Micronuclei, comet assay	Mytilus galloprovincialis	Mycotoxin (C17-SAMT)	Tunisia	Investigation of the Genotoxic Potential of the Marine Toxin C17-SAMT Using the In Vivo Comet and Micronucleus Assays	Marzougui et al.,	2022
398	Micronuclei, comet assay	Mytilus galloprovincialis	Nanoplastics, Microplastic and fluoranthene	Italy	Single and combined potential of polystyrene microparticles and fluoranthene in the induction of DNA damage in haemocytes of Mediterranean Mussel (Mytilus galloprovincialis)	Kolarević et al.,	2023
399	Micronuclei, Comet assay	Dreissena polymorpha	Nanoparticles with metals	Italy	Eco-Friendly Engineered Nanomaterials Coupled with Filtering Fine-Mesh Net as a Promising Tool to Remediate Contaminated Freshwater Sludges: An Ecotoxicity Investigation	Guidi et al.,	2023
400	Micronuclei, Comet assay, transcriptome	Mytilus galloprovincialis	Nanoparticles of Titanium Dioxide (n-TiO2) and 2,3,7,8-tetrachlorodibenzo-p-dioxins (2,3,7,8-TCDD)	Italy	Interactive effects of n-TiO2 and 2,3,7,8-TCDD on the marine bivalve Mytilus galloprovincialis	Canesi et al.,	2014
401	Micronuclei, Comet assay, transcriptome	Mytilus galloprovincialis	Microplastics	Italy	Pollutants bioavailability and toxicological risk from microplastics to marine Mussels	Avio et al.,	2015
402	Micronuclei, Comet assay, transcriptome	Mytilus galloprovincialis	Zinc Pyrithione (ZnPT)	UK	An integrated approach to assess the impacts of zinc pyrithione at different levels of biological organization in marine Mussels	Dallaset al.,	2018
403	Micronuclei, Comet assay, transcriptome	Mytilus galloprovincialis	Non-Steroidal Anti-Inflammatory Drugs (NSAIDs) diclofenac, Ibuprofen & Ketoprofen	Italy	Long-term exposure of Mytilus galloprovincialis to diclofenac, Ibuprofen and Ketoprofen: Insights into bioavailability, biomarkers and transcriptomic changes	Mezzelani et al.,	2018
404	Micronuclei, comet assay, DNA adducts, transcriptome	Mytilus galloprovincialis	Non-Steroidal Anti-Inflammatory Drugs (NSAIDs) diclofenac, Ibuprofen & Ketoprofen	UK	An integrated approach to determine interactive genotoxic and global gene expression effects of multiwalled carbon nanotubes (MWCNTs) and benzo[a]pyrene (BaP) on marine Mussels: evidence of reverse 'Trojan Horse' effects	Barranger et al.,	2019
405	Micronuclei, Comet assay, transcriptome	Dreissena polymorpha, Mytilus galloprovincialis	Phosphorus P32, copper	UK	Evaluation of interactive effects of phosphorus-32 and copper on marine and freshwater bivalve mollusks	Vernon et al.,	2020
406	DNA fragmentation, chromatin density, comet assay, transcriptome	Crassostrea gigas	Biotoxin (Prorocentrum lima, Karenia brevis) and bacteria (Vibrio parahaemolyticus, V. campbellii., V. parahaemolyticus)	Mexico	In vitro Evaluation of Programmed Cell Death in the Immune System of Pacific Oyster Crassostrea gigas by the Effect of Marine Toxins	Estrada et al.,	2021
407	Micronuclei, Comet assay, transcriptome	Mytilus galloprovincialis	Oil, waste water	Italy	Assessment of the effectiveness of a novel BioFilm-Membrane BioReactor oil-polluted wastewater treatment technology by applying biomarkers in the Mussel Mytilus galloprovincialis	Caliani et al.,	2022
408	Comet assay, transcriptome	Crassostrea gigas	Benzo[a]Pyrene (B[a]P), Estrogenic 17⍺-ethinylestradiol (EE2), Endosulfan (ES)	UK	Investigating the relationship between embryotoxic and genotoxic effects of benzo[a]pyrene, 17alpha-ethinylestradiol and endosulfan on Crassostrea gigas embryos	Wessel et al.,	2007
409	Comet assay, Transcriptome	Mya arenaria	Leptomycin B	US	Genotoxic stress-induced expression of p53 and apoptosis in leukemic Clam hemocytes with cytoplasmically sequestered p53	Böttger et al.,	2008
410	Comet assay, transcriptome	Mytilus edulis	Benzo[a]Pyrene (B[a]P)	UK	Tissue-specific expression of p53 and ras genes in response to the environmental genotoxicant benzo(α)pyrene in marine Mussels	Di et al.,	2011
411	Comet assay, transcriptome	Crassostrea gigas	Metolachlor	UK	Comparative responses of sperm cells and embryos of Pacific Oyster (Crassostrea gigas) to exposure to metolachlor and its degradation products	Mai et al.,	2014
412	Comet assay, transcriptome	Crassostrea gigas	Radionuclides	France	Assessment of growth, genotoxic responses and expression of stress related genes in the Pacific Oyster Crassostrea gigas following chronic exposure to ionizing radiation	Devos et al.,	2015
413	Comet assay, transcriptome	Mytilus galloprovincialis	Nanoparticles (TiO2, CdCl2)	Italy	Titanium dioxide nanoparticles modulate the toxicological response to cadmium in the gills of Mytilus galloprovincialis	Della Torre et al.,	2015
414	DNA adducts, transcriptome	Dreissena polymorpha	Unspecified (Monitoring)	France	Genotoxicity and activation of cellular defenses in transplanted zebra Mussels Dreissena polymorpha along the Seine river	Châtel A et al.,	2015
415	Comet assay, transcriptome	Mytilus galloprovincialis	Tritiated water (HTO), temperature]	UK	Exposure to tritiated water at an elevated temperature: Genotoxic and transcriptomic effects in marine Mussels (M. galloprovincialis)	Dallas et al.,	2016
416	Comet assay, DNA adducts, transcriptome	Mytilus, Crassostrea gigas	Tritiated water (HTO), temperature	UK	Assessing the impact of Benzo[a]pyrene on Marine Mussels: Application of a novel targeted low density microarray complementing classical biomarker responses	Banni et al.,	2017
417	Comet assay, transcriptome	Mytilus galloprovincialis	Benzo[a]Pyrene (B[a]P), C60 Fullerene	UK	Integrated biological responses and tissue-specific expression of p53 and ras genes in marine Mussels following exposure to benzo(α)pyrene and C60 fullerenes, either alone or in combination	Di et al.,	2017
418	Alkaline precepitation, Transcriptome	Dreissena polymorpha	Gadolinium	Canada	Comparative study of the effects of gadolinium chloride and gadolinium - based magnetic resonance imaging contrast agent on freshwater Mussel, Dreissena polymorpha	Hanana et al.,	2017
419	Comet assay, transcriptome	Crassostrea gigas	Copper	UK	Copper induces expression and methylation changes of early development genes in Crassostrea gigas embryos	Sussarellu et al.,	2018
420	Comet assay, transcriptome	Mytilus galloprovincialis	Copper	China	Effects of low concentrations copper on antioxidant responses, DNA damage and genotoxicity in thick shell Mussel Mytilus coruscus	Xu et al.,	2018
421	Comet assay, transcriptome	Mytilus galloprovincialis	Nanoplastics, Carbamazepine	Portugal	Effects of nanoplastics on Mytilus galloprovincialis after individual and combined exposure with carbamazepine	Brandts et al.,	2018
422	DNA adducts, transcriptome	Ruditapes philippinarum	Unspecified (Monitoring)	Italy	Gene expression and genotoxicity in Manila Clam (Ruditapes philippinarum) modulated by sediment contamination and lagoon dynamics in the Po river delta	Stefani et al.,	2018
423	Alkaline precepitation, Transcriptome	Dreissena polymorpha	Rare elements Samarium (Sm) & yttrium (Y)	Canada	Response of the freshwater Mussel, Dreissena polymorpha to sub-lethal concentrations of samarium and yttrium after chronic exposure	Hanana et al.,	2018
424	Comet assay, transcriptome	Mytilus galloprovincialis	Metals, temperature	Spain	Moderate temperature elevation increase susceptibility of early-life stage of the Mediterranean Mussel, Mytilus galloprovincialis to metal-induced genotoxicity	Boukadida et al.,	2019
425	DNA plasmid, transcriptome	Mytilus galloprovincialis	Copper	Italy	Molecular effects of copper on the reproductive system of mytilus galloprovincialis	Lettieri et al.,	2019
426	Comet assay, transcriptome	Crassostrea gigas	Pesticide, Copper	UK	An environmentally realistic pesticide and copper mixture impacts embryonic development and DNA integrity of the Pacific Oyster, Crassostrea gigas	Huong et al.,	2020
427	DNA adducts, DNA methylation, transcriptome	Crassostrea gigas	Diuron	France	Genotoxic and epigenetic effects of diuron in the Pacific Oyster: in vitro evidence of interaction between DNA damage and DNA methylation	Akcha et al.,	2021
428	Comet assay, Gene expression	Mytilus galloprovincialis	Hydrogenated cement particle (HCP)	UK	Bioaccumulation and Biological Effects of Hydrogenated Cement Particles in the Marine Bivalve, Mytilus Galloprovincialis	Ferreira	2024
429	Ploidy	Cerastoderma edule	Oil spill	Portugal	Supernumerary chromosomes on Southern European populations of the cockle Cerastoderma edule: Consequence of environmental pollution?	Leitão et al.,	2008
430	Ploidy	Crassostrea gigas	Atrazine	France	"IMPACT OF ATRAZINE ON ANEUPLOIDY IN PACIFIC OYSTERS, CRASSOSTREA GIGAS"	Bouilly et al.,	2003
431	Sister Chromatid Exchange	Mytilus edulis	MMS	US	"An in vivo sister chromatid exchange assay in the larvae of the mussel Mytilus edulis: response to 3 mutagens"	Harrison and Johnes	1982
