# Supplementary material for: From Chromosomal Aberrations to Transcriptome Analysis: Four Decades of Research in Bivalve Genotoxicity
Source: Int J Mol Sci. 2025 Jun 4;26(11):5389. doi: 10.3390/ijms26115389 (PMC12156399; doi:10.3390/ijms26115389)
Supplement: Supplementary file 1 [file ijms-26-05389-s001.zip › Supplementary Table S2 updated.xlsx]

## Sheet: Sheet1
No.	Exposure type	Stressor	Species	Tissue	Acclimation	Exposure	Depuration	Transplant	Author(s)	Year	Title
24	in vivo	N-methyl-N'-nitro-N-nitrosoguanidine (MNNG), ethyl nitrosourea (EMS), 3-chloro-4-dichloromethyl-5-hydroxy-2(H)-furanone (MX), benzo[a]pyrene (B[a]P)	Mizuhopecten yessoensis, Ruditapes philippinarum	Gill	.	4 hours	,	.	Sasaki et al.,	1997	Detection of genotoxicity of polluted sea water using shellfish and the alkaline single-cell gel electrophoresis (SCE) assay: a preliminary study
27	in vitro	Hydrogen peroxide (H2O2), 3-chloro-4-(dichloromethyl)-5-hydroxy-2[5H]-furanone (MX), benzo[a]pyrene (BaP), 1-n1-nitropyrene (1-NP), nitrofurantoin (NF)	Mytilus edulis	Digestive gland	1 day	1 hour	.	.	Mitchelmore et al.,	1998	Detection of DNA strand breaks in isolated Mussel (Mytilus edulis L. ) digestive gland cells using the "Comet" assay
28	in vivo & in vitro	N-nitrosodimethylamine (NDMA)	Mytilus edulis	Gill	UD	1 hour	.	.	Wilson et al.,	1998	Evaluation of the comet assay as a method for the detection of DNA damage in the cells of a marine invertebrate, Mytilus edulis L. Mollusca: Pelecypoda/
29	in situ	Hydrocarbons, metals	Mytilus edulis	Hemolymph	.	30 days	.	12 and 32 days	Steinert et al.,	1998	DNA damage in mussels at sites in San Diego Bay
41	in situ	Pentachlorophenol (PCP)	Dreissena polymorpha	Hemolymph	1-2 days	7 days	.	.	Pavlica M et al.,	2001	Detection of DNA damage in haemocytes of zebra Mussel using comet assay
46	in vivo & in vitro	Cadmium	Mytilus edulis	Gill	7 days	4 weeks or 4 days in vivo or 5 hours in vitro	.	.	Pruski and Dixon	2002	Effects of cadmium on nuclear integrity and DNA repair efficiency in the gill cells of Mytilus edulis L
47	in vivo	Unspecified (Monitoring)	Tapes semidecussatus	Hemolymph, gill and digestive gland	2 days	3 weeks (once a week)	.	.	Coughlan et al.,	2002	Detecting genotoxicity using the Comet assay following chronic exposure of Manila Clam Tapes semidecussatus to polluted estuarine sediments
56	in vivo & in vitro	Unspecified (Monitoring Deep sea)	Bathymodiolus azoricus	Gill	1 day	1 day in vivo or 1 hour in vitro	.	.	Pruski and Dixon	2003	Toxic vents and DNA damage: First evidence from a naturally contaminated deep-sea environment
57	in vivo	Copper (Cu)	Scapharca inaequivalvis	Hemolymph, pallial water	UD	14 days	.	.	Rosita et al.,	2003	DNA Damage Induced by Copper on Erythrocytes of Gilthead Sea Bream Sparus aurata and Mollusk Scapharca inaequivalvis
58	in vitro	Formamidopyrimidine glycoslyase (Fpg)	Crassostrea virginica, Mercenaria mercenaria	Hemolymph	.	20 minutes	.	.	Gielazyn et al.,	2003	Detection of oxidative DNA damage in isolated marine bivalve hemocytes using the comet assay and formamidopyrimidine glycosylase (Fpg)
59	in vitro	Temperature	Dreissena polymorpha	Hemolymph	1-2 weeks	1 hour	.	.	Buschini et al.,	2003	Effects of temperature on baseline and genotoxicant-induced DNA damage in haemocytes of Dreissena polymorpha
61	in vivo & in vitro for gills only	Hydrogen peroxide, UV radiation, methyl methanesulfonate (MMS)	Mytilus edulis	Hemolymph and gill	40 hours	2 or 4 day in vivo or 1 hour in vitro	.	.	Rank and Jensen	2003	Comet assay on gill cells and hemocytes from the blue mussel Mitylus edulis
68	in vivo	Copper, atrazine, glyphosate, carbaryl, diazinon	Utterbackia imbecillis	Embryo	2-10 days (parents)	1 day	.	.	Conners and Black	2004	Evaluation of Lethality and Genotoxicity in the Freshwater Mussel Utterbackia imbecillis (Bivalvia: Unionidae) Exposed Singly and in Combination to Chemicals Used in Lawn Care
69	in vivo	Oil spill	Mytilus galloprovincialis	Gill	2 days	12 days	.	.	Pérez-Cadahía et al.,	2004	Evaluation of PAH bioaccumulation and DNA damage in Mussels (Mytilus galloprovincialis) exposed to spilled Prestige crude oil
70	No exposure	Unspecified (Monitoring)	Mytilus edulis	Hemolymph and gill	.	.	.	.	Halldórsson et al.,	2004	DNA strand breakage in Mussels (Mytilus edulis L.) deployed in intertidal and subtidal zone in Reykjavík harbour
71	in vivo	Unspecified (Monitoring)	Ruditapes philippinarum	Hemolymph, gill and digestive gland	2 weeks	3 weeks (once a week)	.	.	Hartl et al.,	2004	Implications of seasonal priming and reproductive activity on the interpretation of Comet assay data derived from the Clam, Tapes semidecussatus Reeves 1864, exposed to contaminated sediments
78	in vivo	Benzo(a)pyrene, Iron	Unio tumidus	Hemolymph	3 days	6 days	.	.	Lemiere et al.,	2005	DNA damage (comet assay) and 8-oxodGuo (HPLC-EC) in relation to oxidative stress in the freshwater bivalve Unio tumidus
79	in vivo	Methylmethane sulfonate (MMS)	Corbicula fluminea	Hemolymph	30 days	1 hour	2, 7, 9 and 30 days	.	Rigonato et al.,	2005	Comet assay comparison of different Corbicula fluminea (Mollusca) tissues for the detection of genotoxicity
80	No exposure	Metals, organic matters	Mytilus edulis	Hemolymph and gill	2 days	-	.	.	Rank et al.,	2005	Monitoring DNA damage in indigenous blue Mussels (Mytilus edulis) sampled from coastal sites in Denmark
91	in vivo & in vitro	Unspecified (Monitoring)	Saccharomices cerevisiae	Hemolymph	.	20 days			Pellacani et al.,	2006	A battery of in vivo and in vitro tests useful for genotoxic pollutant detection in surface waters
92	in vivo	Tobacco	Perna viridis	Gonad (males)	.	16 days			Nagarajappa et al.,	2006	DNA damage in male gonad cells of Green Mussel (Perna viridis) upon exposure to tobacco products
93	in vivo	Monitoring metals and hydrocarbons	Tapes semidecussatus	Hemolymph, gill and digestive gland	.	3 weeks			Hartl et al.,	2006	A two-species biomarker model for the assessment of sediment toxicity in the marine and estuarine environment using the comet assay
94	in vitro	Hydrogen peroxide	Cerastoderma edule, Mytilus edulis	Hemolymph	1 day	1 hour			Cheung et al.,	2006	An evaluation of the relative sensitivity of two marine bivalve mollusc species using the Comet assay
95	in vivo & in vitro	Tributyltin-chloride (TBTC), dibutyltin-chloride (DBTC), and monobutyltin-chloride (MBTC)	Scapharca inaequivalvis	Hemolymph	14 days	11 days in vivo or 30 mins in vitro			Gabbianelli et al.,	2006	Effect of different organotins on DNA of mollusk (Scapharca inaequivalvis) erythrocytes assessed by the comet assay
109	in vivo	Unspecified (Monitoring)	Mytilus edulis	Gill	.	29 and 64 days			Rank et al.,	2007	DNA damage, acetylcholinesterase activity and lysosomal stability in native and transplanted Mussels (Mytilus edulis) in areas close to coastal chemical dumping sites in Denmark
110	in vivo	Microcystin (MC)	Dreissena polymorpha	Hemolymph	2 days	7, 14 and 21 days			Juhel et al.,	2007	In vivo exposure to microcystins induces DNA damage in the haemocytes of the zebra Mussel, Dreissena polymorpha, as measured with the comet assay
111	in vivo	Gamma hexachlorocyclohexane (ɣ-HCH)	Crassostrea gigas	Hemolymph	15 days	12 days			Anguiano et al.,	2007	Subchronic organismal toxicity, cytotoxicity, genotoxicity, and feeding response of Pacific Oyster (Crassostrea gigas) to lindane (gamma-HCH) exposure under experimental conditions
112	in situ	Metals, polychlorinated biphenyls (PCBs), polycyclic aromatic hydrocarbons	Mytilus edulis	Hemolymph	.	.	.	30 days	Bellaset al.,	2007	Monitoring of organic compounds and trace metals during a dredging episode in the Göta Älv Estuary (SW Sweden) using caged Mussels
114	in vivo	Cadmium, Chromium	Mytilus edulis	Gill	overnight	7 and 10 days	.	.	Emmanouil et al.,	2007	Macromolecule oxidation and DNA repair in mussel (Mytilus edulis L.) gill following exposure to Cd and Cr(VI)
120	in vivo	Benzo(a)pyrene	Mytilus edulis	Hymolymph	4 days	3 hours			Halldórsson et al.,	2007	Immediate biomarker responses to benzo[a]pyrene in polluted and unpolluted populations of the blue Mussel (Mytilus edulis L.) at high-latitudes
133	in vitro	(xeno-)oestrogens	Scrobicularia plana	Hemolymph	5 days	6 days in vivo or 40 minutes in vitro			Petridis et al.,	2009	Measurements of the genotoxic potential of (xeno-)oestrogens in the bivalve mollusc Scrobicularia plana, using the Comet assay
134	No exposure	Unspecified (Monitoring)	Mytilus galloprovincialis	Hemolymph	.	.	.	.	Pisanelli et al.,	2009	Seasonal and inter-annual variability of DNA integrity in Mussels Mytilus galloprovincialis: a possible role for natural fluctuations of trace metal concentrations and oxidative biomarkers
135	in vitro	Pharmaceuticals and personal care products (PPCPs)	Dreissena polymorpha	Hemolymph	7 days	1 hour			Binelli et al.,	2009	Cytotoxic and genotoxic effects of in vitro exposure to Triclosan and Trimethoprim on zebra Mussel (Dreissena polymorpha) hemocytes
136	No exposure	Unspecified (Monitoring)	Crassostrea gigas	Hemolymph	.	.	.	.	Bissett et al.,	2009	Geostatistical analysis of DNA damage in Oysters, Crassostrea virginica, in Lavaca Bay, Texas
137	No exposure	Hydrocarbons, metals	Mytilus edulis	Gill	2 days	.	.	.	Rank	2009	Intersex in Littorina littorea and DNA damage in Mytilus edulis as indicators of harbour pollution
138	in vivo & in vitro	Hydrocarbons, metals	Mytilus edulis	Hemolymph and Sperms	UD	3 days for in vivo or 1 and 24 hour for in vitro	3 days	.	Lewis and Galloway	2009	Reproductive consequences of paternal genotoxin exposure in marine invertebrates
139	in vitro	Non-steroidal anti-inflammatory drugs (NSAIDs)	Dreissena polymorpha	Hemolymph	2 weeks	1 hour			Parolini et al.,	2009	An in vitro biomarker approach for the evaluation of the ecotoxicity of non-steroidal anti-inflammatory drugs (NSAIDs)
150	in vivo	Unspecified (Monitoring)	Corbicula fluminea	Hemolymph	30 days	5 days	.	.	Janaina et al.,	2010	Detection of Genotoxicity of Water from an Urbanized Stream, in Corbicula fluminea (Mollusca) (In Vivo) and CHO-K1 Cells (In Vitro) Using Comet Assay
151	in vitro	Cadmium	Mytilus galloprovincialis	Hemolymph	7 days	1 hour			Banakou and Dailianis	2010	Involvement of Na+/H+ exchanger and respiratory burst enzymes NADPH oxidase and NO synthase, in Cd-induced lipid peroxidation and DNA damage in haemocytes of Mussels
153	in vivo	Cadmium	Corbicula japonica	Gill	4 days	4 days	.	.	Slobodskova et al.,	2010	Evaluation of the genotoxicity of cadmium in gill cells of the Clam Corbicula japonica using the comet assay
154	in vitro	Mercury	Mytilus galloprovincialis	Hemolymph	7 days	1 hour			Chatziargyriou and Dailianis	2010	The role of selenium-dependent glutathione peroxidase (Se-GPx) against oxidative and genotoxic effects of mercury in haemocytes of Mussel Mytilus galloprovincialis (Lmk.)
155	in vivo	Ozone and activated carbon	Dreissena polymorpha	Hemolymph	.	70 days	.	.	Stalter et al.,	2010	Comparative toxicity assessment of ozone and activated carbon treated sewage effluents using an in vivo test battery
168	in vivo	Copper (Cu)	Mytilus edulis	Hemolymph	14 days	5 days	.	.	Al-Subiai et al.,	2011	A multiple biomarker approach to investigate the effects of copper on the marine bivalve mollusc, Mytilus edulis
169	No exposure	Polycyclic Aromatic Hydrocarbons (PAHs)	Venerupis pullastra, Cerastoderma edule, and Mytilus galloprovincialis	Hemolymph and gill	1 day	.	.	.	Fernández-Tajes et al.,	2011	Use of three bivalve species for biomonitoring a polluted estuarine environment
170	in vitro	Zero-valent nanoiron (nZVI)	Mytilus galloprovincialis	Sperms	3 days	2 hours			Kadar et al.,	2011	Stabilization of engineered zero-valent nanoiron with Na-acrylic copolymer enhances spermiotoxicity
171	No exposure	Hydrocarbons, metals	Mytilus galloprovincialis	Hemolymph	.	.	.	.	Almeida et al.,	2011	DNA damage as a biomarker of genotoxic contamination in Mytilus galloprovincialis from the south coast of Portugal
172	No exposure	Polycyclic Aromatic Hydrocarbons (PAHs)	Mytilus galloprovincialis	Hemolymph and gill	1, 7 and 14 days	.	.	.	Fernández-Tajes et al.,	2011	Monitoring follow up of two areas affected by the Prestige oil four years after the spillage
173	in vivo	Uranium	Corbicula fluminea	Hemolymph and gill	30 days	10, 40 and 90 days			Simon et al.,	2011	Internal distribution of uranium and associated genotoxic damages in the chronically exposed bivalve Corbicula fluminea
174	No exposure	Polycyclic Aromatic Hydrocarbons (PAHs)	Cerastoderma edule , Mytilus galloprovincialis	Hemolymph and gill	.	.	.	.	Pereira et al.,	2011	Comparison between two bivalve species as tools for the assessment of pollution levels in an estuarian environment
175	in vivo & in vitro	Biotoxin (Prorocentrum lima)	Ruditapes decussatus	Hemolymph and gill	4 days	1 and 4 days in vivo or 2 and 4 hours in vitro			Florez-Barros et al.,	2011	Evaluation of genotoxicity in gills and hemolymph of Clam ruditapes decussatus fed with the toxic dinoflagellate prorocentrum lima
188	in vivo	Unspecified (Monitoring)	Dreissena polymorpha, Dreissena bugensis	Gill	3 weeks	14 days	.	.	S. Schäfer et al.,	2012	Comparison of Bioaccumulation and Biomarker Responses in Dreissena polymorpha and D. bugensis After Exposure to Resuspended Sediments
189	in situ	Unspecified (Monitoring)	Mytilus edulis	Gill	30 days	.	.	30, 45 and 60 days	Martins et al.,	2012	Impact of remobilized contaminants in Mytilus edulis during dredging operations in a harbour area: bioaccumulation and biomarker responses
190	in vivo	Salinity	Mytilus edulis	Hemolymph and gill	3 days	3 days	.	.	Singh et al.,	2012	Fluctuating estuarine conditions are not confounding factors for the Comet assay assessment of DNA damage in the Mussel Mytilus edulis
191	in vivo	Nickel (radioactive 63Ni)	Mytilus edulis	Hemolymph	2 weeks	2 hours	7 days	.	Millward et al.,	2012	Tissue-specific assimilation, depuration and toxicity of nickel in Mytilus edulis
192	in vitro	Metals	Crassostrea gigas	Embryo	3 days	16 hours	.	.	Mai et al.,	2012	Embryotoxic and genotoxic effects of heavy metals and pesticides on early life stages of Pacific Oyster (Crassostrea gigas)
193	in vivo & in vitro	Benzo(a)pyrene, Methyl Methanesulfonate (MMS)	Dreissena polymorpha	Gill	1 hour	24 hours	.	.	Michel et al.,	2012	Detection of 8-oxodG in Dreissena polymorpha gill cells exposed to model contaminants
194	in vivo	Anoxia	Mizuhopecten yessoensis	Gill	12 hours	8 hours	12 hours	.	Slobodskova et al.,	2012	DNA damage in the gill cells of the marine Scallop Mizuhopecten yessoensis during anoxic stress and aerobic recovery
195	No exposure	Unspecified (Monitoring)	Mytilus galloprovincialis	Hemolymph	.	.	.	.	Rada et al.,	2012	Monitoring DNA damage in Mytilus galloprovincialis from the Kaštela Bay in Croatia
209	in vivo	Polycyclic Aromatic Hydrocarbons (PAHs)	Ruditapes decussatus	Gill	1 week	14 and 28 days			Martins et al.,	2013	Comparative DNA damage and oxidative effects of carcinogenic and non-carcinogenic sediment-bound PAHs in the gills of a bivalve
210	in vivo	Pesticide	Donax faba	Gill, foot, soft tissue	.	4 days	.	.	JanakiDevi et al.,	2013	A study of proteotoxicity and genotoxicity induced by the pesticide and fungicide on marine invertebrate (Donax faba)
211	in-vivo + in vitro	Wastewater	Sinanodonta woodiana	Hemolymph	2, 5, 10, 30 days or 21 months	UD	.	.	Kolarević et al.,	2013	Monitoring of DNA damage in haemocytes of freshwater Mussel Sinanodonta woodiana sampled from the velika morava river in Serbia with the comet assay
212	in vivo	CuO NP	Scrobicularia plana	Hemolymph	.	21 days	.	.	Buffet et al.,	2013	A mesocosm study of fate and effects of CuO nanoparticles on endobenthic species (Scrobicularia plana, Hediste diversicolor)
213	No exposure	Unspecified (Monitoring)	Mytilus edulis, Cerastoderma edule	Hemolymph	.	.	.	.	Dallas et al.,	2013	Relative sensitivity of two marine bivalves for detection of genotoxic and cytotoxic effects: A field assessment in the Tamar Estuary, South West England
214	in vivo	Single-walled carbon nanotubes (SWCNTs) and metals	Mytilus edulis	Hemolymph and Gill	3 days	3 days	.	.	Al-Shaeri et al.,	2013	Potentiating toxicological interaction of single-walled carbon nanotubes with dissolved metals
215	No exposure	Unspecified (Monitoring)	Ruditapes decussatus, Mytilus galloprovincialis	Hemolymph	.	.	.	.	Almeida et al.,	2013	Genotoxicity in two bivalve species from a coastal lagoon in the south of Portugal
216	in vivo	CuO NP, Ag NP	Mytilus galloprovincialis	Hemolymph	7 days	3, 7 and 15 days	.	.	Gomes et al.,	2013	Genotoxicity of copper oxide and silver nanoparticles in the Mussel Mytilus galloprovincialis
217	in vivo	Unspecified (Monitoring)	Unio pictorum, Unio tumidus	Hemolymph and Gill	10 days	7, 14, 30 days	.	.	Vuković-Gačić et al.,	2013	Comparative study of the genotoxic response of freshwater Mussels Unio tumidus and Unio pictorum to environmental stress
218	in vivo	Pharmaceuticals	Mytilus galloprovincialis	Gill	7 days	1 day	.	.	Mustaphaet al.,	2013	Comet assay with gill cells of Mytilus galloprovincialis end point tools for biomonitoring of water antibiotic contamination: Biological treatment is a reliable process for detoxification
229	in vitro	Polycyclic Aromatic Hydrocarbons (PAHs)	Mytilus galloprovincialis	Hemolymph	7 days	1 hour	.	.	Dailianis et al.,	2014	Aqueous phenanthrene toxicity after high-frequency ultrasound degradation
230	in vivo	Radiation (ɣ)	Paphia malabarica, Meretrix casta	Hemolymph	2 weeks	1, 2 and 3 days			Praveen et al.,	2014	Evaluation of γ-radiation-induced DNA damage in two species of bivalves and their relative sensitivity using comet assay
231	in vivo	Atrazine, Roundup	Corbicula fluminea	Hemolymph	5 days	4 days	.	.	dos Santos et al.,	2014	Genotoxic and biochemical effects of atrazine and Roundup(®), alone and in combination, on the Asian Clam Corbicula fluminea
232	in vivo & in vitro	Drug 5-Fluorouracil (5-FU)	Unio pictorum, Unio tumidus	Hemolymph	2 days	3 days in vivo or 22 hours in vitro	.	.	Gačić et al.,	2014	The impact of in vivo and in vitro exposure to base analogue 5-FU on the level of DNA damage in haemocytes of freshwater Mussels Unio pictorum and Unio tumidus
234	in vivo	Perfluorinated chemicals (PFCs)	Perna viridis	Hemolymph	7 dsys	7 days	.	.	Changhui et al.,	2014	Multi-biomarker responses in green Mussels exposed to PFCs: effects at molecular, cellular, and physiological levels
235	in vivo	Chromium	Perna viridis	Gill	15 days	21 days	.	.	Goswami et al.,	2014	An integrated use of multiple biomarkers to investigate the individual and combined effect of copper and cadmium on the marine green Mussel (Perna viridis)
236	No exposure	Pesticide	Crassostrea gigas	Hemolymph	.	.	.	.	Vázquez-Boucard et al.,	2014	Pesticide residues, heavy metals, and DNA damage in sentinel Oysters Crassostrea gigas from Sinaloa and Sonora, Mexico
237	in vivo	Biotoxin (Okadaic acid)	Mytilus galloprovincialis, Crassostrea gigas	Hemolymph, digestive gland	7 days	1, 3 and 7 days	.	.	McCarthy et al.,	2014	Does the marine biotoxin okadaic acid cause DNA fragmentation in the blue Mussel and the pacific Oyster?
238	No exposure	Unspecified (Monitoring)	Mytilus galloprovincialis	Hemolymph, Gill and Digestive gland	.	.	.	.	Héberger et al.,	2014	Evaluation of single-cell gel electrophoresis data: combination of variance analysis with sum of ranking differences
239	in vivo	Nanoparticles of silver (Ag NPs)	Scrobicularia plana	Gill and Digestive gland	.	7, 14 and 21 days	.	.	Buffet et al.,	2014	A marine mesocosm study on the environmental fate of silver nanoparticles and toxicity effects on two endobenthic species: The ragworm Hediste diversicolor and the bivalve mollusc Scrobicularia plana
240	in vivo	Cadmium	Mizuhopecten yessoensis	Gill	5 days	5 days	.	.	Slobodskova et al.,	2014	Accumulation of Cadmium in the Marine Scallop Mizuhopecten yessoensis and Its Potential Consequences on DNA Damage
263	in vivo	Benzo(a)pyrene, cadmium	Dreissena polymorpha	Gill	2 weeks	6, 24, 48, 72 and 168 hours	3 days	.	Cécile et al.,	2015	DNA oxidation and DNA repair in gills of zebra Mussels exposed to cadmium and benzo(a)pyrene
264	in vitro	Pharmaceuticals	Mytilus edulis	Hemolymph	2 weeks	21 hours	.	.	Lacaze et al.,	2015	Genotoxic and immunotoxic potential effects of selected psychotropic drugs and antibiotics on blue Mussel (Mytilus edulis) hemocytes
265	in vitro	Biotoxin (Okadaic acid)	Mytilus galloprovincialis	Hemolymph and Gill	2 days	1 and 2 hours	.	.	Prego-Faraldo et al.,	2015	In vitro analysis of early genotoxic and cytotoxic effects of okadaic acid in different cell types of the Mussel mytilus galloprovincialis
266	in vivo	Diesel oil	Mytilus galloprovincialis	Hemolymph	1 day	3 days			Martinović et al.,	2015	Genotoxic potential and heart rate disorders in the Mediterranean Mussel Mytilus galloprovincialis exposed to Superdispersant-25 and dispersed diesel oil
268	in situ	Wastewater	Mytilus trossulus	Gill	.	.	.	25-21 days	Turja et al.,	2015	The Mussel caging approach in assessing biological effects of wastewater treatment plant discharges in the Gulf of Finland (Baltic Sea)
269	in vitro	Nanoparticles of silver (Ag NPs)	Mytilus galloprovincialis	Hemolymph and Gill	2 days	24 hours	.	.	Katsumiti et al.,	2015	Mechanisms of toxicity of Ag nanoparticles in comparison to bulk and ionic Ag on Mussel hemocytes and gill cells
270	No exposure	Monitoring	Mizuhopecten yessoensis	Gill	2 days	.	.	.	Slobodskova et al.,	2015	An analysis of the quality of the marine environment based on determination of the genotoxicity of DNA in the gill cells of the Yesso Scallop, Mizuhopecten yessoensis (Jay, 1856)
283	in vivo	Diclofenac (DCF)	Mytilus galloprovincialis	Hemolymph	7 days	1 hour	.	.	Toufexi et al.,	2016	Mediated effect of ultrasound treated Diclofenac on Mussel hemocytes: First evidence for the involvement of respiratory burst enzymes in the induction of DCF-mediated unspecific mode of action
284	in vitro	Diuron	Crassostrea gigas	Embryos	1 day	1 day	.	.	Behrens et al.,	2016	Comparative embryotoxicity and genotoxicity of the herbicide diuron and its metabolites in early life stages of Crassostrea gigas: Implication of reactive oxygen species production
285	in situ	Polycyclic Aromatic Hydrocarbons (PAHs)	Mytilus galloprovincialis	Hemolymph and Gill	.	.	.	14, 30 and 60 days	Paziet al.,	2016	Assessment of the effect of environmental pollution in a marina on caged Mussels using chemical and genotoxic analysis
286	in vivo & in vitro	Cytostatics	Unio pictorum, Unio tumidus	Hemolymph	10 days	3 days in vivo or 22 hours in vitro	.	.	Kolarević et al.,	2016	Impact of Common Cytostatics on DNA Damage in Freshwater Mussels Unio pictorum and Unio tumidus
287	in situ & in vivo	Chlorine	Perna viridis	Hemolymph	3 months	3, 7, 14 and 18 days in vivo	.	23, 36, 57, 70, 93 and 106 days	Chavan et al.,	2016	Chlorination-induced genotoxicity in the Mussel Perna viridis: assessment by single cell gel electrophoresis (comet) assay
288	in vivo & in vitro	Pharmaceuticals	Mytilus galloprovincialis	Gill	7 days	1 day	.	.	Zouiten et al.,	2016	Ecotoxicological potential of antibiotic pollution-industrial wastewater: bioavailability, biomarkers, and occurrence in Mytilus galloprovincialis
289	in vivo	Diamondoid naphthenic acids	Mytilus galloprovincialis	Hemolymph and Gill	.	3 days	.	.	Dissanayake et al.,	2016	Diamondoid naphthenic acids cause in vivo genetic damage in gills and haemocytes of marine Mussels
290	No exposure	Hydrocarbons, metals	Mytilus galloprovincialis	Hemolymph and Gill	.	.	.	.	Kacar et al.,	2016	Marine pollution risk in a coastal city: use of an eco-genotoxic tool as a stress indicator in Mussels from the Eastern Aegean Sea
291	in vivo	Cytostatics	Mytilus galloprovincialis	Hemolymph	7 days	3, 7 and 14 days	.	.	Trombini et al.,	2016	Toxic effects of cisplatin cytostatic drug in Mussel Mytilus galloprovincialis
292	No exposure	Hydrocarbons, metals	Unio, Sinanodonta woodiana	Hemolymph	.	.	.	.	Kolarevićet al.,	2016	Assessment of the genotoxic potential along the Danube River by application of the comet assay on haemocytes of freshwater Mussels: The Joint Danube Survey 3
293	in vivo	Metals, metalloids	Unio tumidus	Hemolymph	.	.	10 days	.	Aborgiba et al.,	2016	Flooding modifies the genotoxic effects of pollution on a worm, a Mussel and two fish species from the Sava River
294	in vivo & in vitro	Biotoxin	Mytilus galloprovincialis	Hemolymph and Gill	7 days	1 and 2 days in vivo or 1 and 2 hours in vitro	.	.	Prego-Faraldo et al.,	2016	Early genotoxic and cytotoxic effects of the toxic dinoflagellate prorocentrum lima in the Mussel mytilus galloprovincialis
315	in vivo	Benzo(a)pyrene, 2,2′,4,4′-tetrabromodiphenyl ether (BDE-47)	Crassostrea gigas	Embryo	.	16 hours	.	.	Xie et al.,	2017	Individual and Combined Toxicities of Benzo[a]pyrene and 2,2',4,4'-Tetrabromodiphenyl Ether on Early Life Stages of the Pacific Oyster, Crassostrea gigas
316	No exposure	Benzo(a)pyrene	Saccostrea cucullata	Gill	.	.	,	.	Sarkar et al.,	2017	Evaluation of the impact of bioaccumulation of PAH from the marine environment on DNA integrity and oxidative stress in marine rock Oyster (Saccostrea cucullata) along the Arabian sea coast
317	in vivo	Herbicides carbamazepine, bisphenol A, atrazine	Perna viridis	hemolymph, gills, gonad and digestive gland	UD	1,3 and 7 days	.	.	Juhel et al.,	2017	Use of a suite of biomarkers to assess the effects of carbamazepine, bisphenol A, atrazine, and their mixtures on green Mussels, Perna viridis
318	in vitro	Phosphatidylinositol-3-OH-kinase (PI3-kinase)	Mytilus galloprovincialis	hemolymph	7 days	1 hour	.	.	Belavgeni and Dailianis	2017	The role of phosphatidylinositol-3-OH-kinase (PI3-kinase) and respiratory burst enzymes in the [omim][BF(4)]-mediated toxic mode of action in Mussel hemocytes
319	in vivo	Cadmium, Lead	Crassostrea gigas	Embryo	.	16 hours	.	.	Xie et al.,	2017	Combined toxicity of cadmium and lead on early life stages of the Pacific Oyster, Crassostrea gigas
320	in vivo	CuO NP	Mytilus trossulus	Gill and Digestive gland	5 days	7 days	.	.	Chelomin et al.,	2017	Genotoxic potential of copper oxide nanoparticles in the bivalve mollusk Mytilus trossulus
321	in vivo	Dinophysitoxin-1 and Dinophysitoxin-3	Crenomytilus grayanus	Gill and Digestive gland	7 days	12 days	.	.	Kameneva et al.,	2017	Accumulation and Tissue Distribution of Dinophysitoxin-1 and Dinophysitoxin-3 in the Mussel Crenomytilus grayanus Feeding on the Benthic Dinoflagellate Prorocentrum foraminosum
322	in vivo	Cocaine	Perna perna	Digetive gland	1 day	2 days	.	.	Maranho et al.,	2017	Exposure to crack cocaine causes adverse effects on marine Mussels Perna perna
323	in vivo	MP	Scrobicularia plana	hemolymph	7 days	14 days	7 days	.	Ribeiro F et al.,	2017	Microplastics effects in Scrobicularia plana
324	in vivo	Benzo(a)pyrene	Scrobicularia plana	Sperm	2 days	1 and 5 days	.	.	Châtel et al.,	2017	Spermatozoa: A relevant biological target for genotoxicity assessment of contaminants in the estuarine bivalve Scrobicularia plana
325	in vivo	Metals	Anodonta anatina	Gill	10 days	15 days	.	.	Sohail et al.,	2017	Monitoring DNA damage in gills of freshwater Mussels (Anodonta anatina) exposed to heavy metals
326	in vivo	CuO NP	Mytilus trossulus	Gill and Digestive gland	2 days	7 days	.	.	Kukla et al.,	2017	The genotoxicity of copper oxide nanoparticles to marine organisms based on the example of the Pacific Mussel Mytilus trossulus gould, 1850 (Bivalvia: Mytilidae)
327	in vivo	ZnO NP	Coelatura aegyptiaca	Hemolymph	7 days	6 days	.	.	Fahmy et al.,	2017	Toxicological perturbations of zinc oxide nanoparticles in the Coelatura aegyptiaca Mussel
328	in vivo	TiO2 NP	Chlamys farreri	hemolymph	4 weeks	14 days	.	.	Wang et al.	2017	Trophic transfer of TiO2 nanoparticles from marine microalga (Nitzschia closterium) to Scallop (Chlamys farreri) and related toxicity
345	in vitro	Imidazolium ionic omim (BF4)	Mytilus galloprovincialis	Hemolymph	UD	1 hour	.	.	Tsarpali and Dailianis	2018	[omim][BF(4)]-mediated toxicity in Mussel hemocytes includes its interaction with cellular membrane proteins
346	in vivo	CeO2 NP	Corbicula fluminea	Digestive gland	10 days	6 days	.	.	Koehlé-Divo et al.,	2018	Genotoxicity and physiological effects of CeO(2) NPs on a freshwater bivalve (Corbicula fluminea)
347	in vivo	Domestic heating oil (DHO)	Unio tigridis	Digestive gland	.	21 dyas	.	.	Al-Fanharawi et al.,	2018	Biochemical and molecular alterations in freshwater mollusks as biomarkers for petroleum product, domestic heating oil
348	in vivo	Single walled carbon nanotubes (SWCNT)	Elliptio complanata	Hemolymph	8 days	8 days	.	.	Revel et al.,	2018	Immunotoxicity and genotoxicity of single-walled carbon nanotubes co-exposed with cadmium in the freshwater Mussel, Elliptio complanata
349	in vivo	Tritium, zinc and dissolved organic carbon	Mytilus galloprovincialis	Hemolymph	2 weeks	14 days	.	.	Pearson et al.,	2018	Mixtures of tritiated water, zinc and dissolved organic carbon: Assessing interactive bioaccumulation and genotoxic effects in marine Mussels, Mytilus galloprovincialis
350	in vitro	CuO NP	Mytilus galloprovincialis	Hemolymph and Gill	1 day	1 day	.	.	Katsumiti et al.,	2018	Cytotoxicity and cellular mechanisms of toxicity of CuO NPs in Mussel cells in vitro and comparative sensitivity with human cells
351	in vivo	Neurotoxin β-N-Methylamino-L-alanine (BMAA)	Dreissena polymorpha	Hemolymph	14 days	21 days	21 days	.	Lepoutre et al.,	2018	Genotoxic and cytotoxic effects on the immune cells of the freshwater bivalve Dreissena polymorpha exposed to the environmental neurotoxin BMAA
352	No exposure	Unspecified (Monitoring)	Crenomytilus grayanus	Gill and Digestive gland	5 days	.	.	.	Slobodskova et al.,	2019	Evaluation of DNA Damage in the Marine Mussel Crenomytilus grayanus as a Genotoxic Biomarker of Pollution
372	No exposure	Metals	Anodonta cygnea	Hemolymph	.	.	.	.	Muhammad et al.,	2019	Bioaccumulation of Heavy Metals and their Genotoxic Effect on Freshwater Mussel
373	No exposure	Unspecified (Monitoring)	Donax trunculus, Mytilus galloprovincialis	UD	.	.	.	.	Drif et al.,	2019	Preliminary Assessment of Stress and Genotoxicity Biomarkers in Bivalve Molluscs from the Gulf of Annaba, Algeria
374	in vivo	oil refinery effluents	Corbicula fluminea	Hemolymph	20 days	24, 72, 144 hours	.	.	Rodrigues et al.,	2019	Are the damaging effects of oil refinery effluents on Corbicula fluminea (mollusca) reversible after its transfer to clean water?
375	in vivo & in vitro	Tamoxifen	Mytilus galloprovincialis	Gil, Digestive gland and gonad	5 days	3, 7 and 14 days	.	.	Fonseca et al.,	2019	Impacts of in vivo and in vitro exposures to tamoxifen: Comparative effects on human cells and marine organisms
376	in vivo	Biotoxin (Azadinium dexteroporum)	Mytilus galloprovincialis	Hemolymph	10 days	21 days	3 weeks	.	Giuliani et al.,	2019	Biological Effects of the Azaspiracid-Producing Dinoflagellate Azadinium dexteroporum in Mytilus galloprovincialis from the Mediterranean Sea
395	in vivo	Biotoxin (Gymnodinium catenatum)	Mytilus galloprovincialis	Hemolymph, digestive gland	10 days	5 days	10 days	.	Braga et al.,	2020	DNA damage and oxidative stress responses of Mussels Mytilus galloprovincialis to paralytic shellfish toxins under warming and acidification conditions - Elucidation on the organ-specificity
396	in vivo	Drug cyclophosphamide	Mytilus galloprovincialis	Hemolymph	7 days	3, 7 and 14 days	.	.	Fernandes et al.,	2020	Cytotoxic responses of the anticancer drug cyclophosphamide in the Mussel Mytilus galloprovincialis and comparative sensitivity with human cells lines
397	in vivo	Microplastics, decabromodiphenyl ether (BDE-209)	Chlamys farreri	Hemolymph	14 days	15 days	10 days	.	Xia et al.,	2020	Polystyrene microplastics increase uptake, elimination and cytotoxicity of decabromodiphenyl ether (BDE-209) in the marine Scallop Chlamys farreri
398	in vivo	Microplastics	Crassostrea gigas	Hemolymph	15 days	10 days	.	.	Revel et al.,	2020	Realistic environmental exposure to microplastics does not induce biological effects in the Pacific Oyster Crassostrea gigas
399	in vivo	Microplastics, UV filter and oxybenzone	Scrobicularia plana	Hemolymph	5-7 days	14 days	.	.	O'Donovan et al.,	2020	Effects of the UV filter, oxybenzone, adsorbed to microplastics in the Clam Scrobicularia plana
415	in situ	Biotoxin	Dreissena polymorpha	Hemolymph	14 days	.	.	2 and 5 months	Joachim et al.,	2021	Effects of diclofenac on sentinel species and aquatic communities in semi-natural conditions
416	in vivo	Pesticide	Donax incarnatus	Gill	15 days	1, 2 and 3 days	.	.	Dias et al.,	2021	DNA damage and biochemical responses in estuarine bivalve Donax incarnatus (Gmelin, 1791) exposed to sub-lethal concentrations of an organophosphate pesticide monocrotophos
417	in vitro	Microplastics, Nanoplastics, benzo(a)pyrene	Mytilus galloprovincialis	Hemolymph	2 days	1 day	.	.	Katsumiti et al.,	2021	Polystyrene nanoplastics and microplastics can act as Trojan horse carriers of benzo(a)pyrene to Mussel hemocytes in vitro
418	in vivo	Biotoxin	Ruditapes philippinarum, R. decussatus	Digestive gland	19 days	5 days	5 days	.	Braga et al.,	2021	Invasive Clams (Ruditapes philippinarum) are better equipped to deal with harmful algal blooms toxins than native species (R. decussatus): evidence of species-specific toxicokinetics and DNA vulnerability
432	in vivo	Stainless steel particles	Mytilus galloprovincialis	Hemolymph	UD	5 hours, 3, 7 and 11 days	7 days	.	Vernon et al.,	2022	Bioaccumulation, release and genotoxicity of stainless steel particles in marine bivalve molluscs
433	in vivo	Nanoplastic	Mytilus galloprovincialis	Hemolymph	4 days	3 and 14 days	.	.	Gonçalveset al.,	2022	Chronic toxicity of polystyrene nanoparticles in the marine Mussel Mytilus galloprovincialis
434	in vivo & in vitro	Copper oxide (CuO), Titanium oxide TiO2	Mytilus	Hemolymph	7 days	2, 7, 14 and 21 days in vivo or 2 hours in vitro	.	.	Connollyet al.,	2022	An Integrated Testing Strategy for Ecotoxicity (ITS-ECO) Assessment in the Marine Environmental Compartment using Mytilus spp.: A Case Study using Pristine and Coated CuO and TiO(2) Nanomaterials
435	in vivo	Nanoparticles of Copper oxide (CuO NPs)	Lithophaga lithophaga	Gill	7 days	1 day	.	.	Amina et al.,	2022	Immune responses, DNA damage and ultrastructural alterations of gills in the marine Mussel Lithophaga lithophaga exposed to CuO nanoparticles
436	in vivo	Microplastics	Mytilus trossulus	Gil, Digestive Gland	5 days	3 days	.	.	Chelomin et al.,	2022	Genotoxic Properties of Polystyrene (PS) Microspheres in the Filter-Feeder Mollusk Mytilus trossulus (Gould, 1850)
442	in vivo	Nanoparticles of Copper oxide (CuO NPs), Polystyrene Microspheres (µPSs)	Mytilus trossulus	Digestive gland	2 days	5 days	.	.	Dovzhenko et al.,	2022	Oxidative Stress in Far Eastern Mussel Mytilus trossulus (Gould, 1850) Exposed to Combined Polystyrene Microspheres (µPSs) and CuO-Nanoparticles (CuO-NPs)
443	in vivo	Glyphosate (GLP)	Lamellidens marginalis	Gill	21 days	7 days	.	.	Mundhe and Pandit	2022	EVALUATION OF STRESS OF ENVIRONMENTAL RELEVANT CONCENTRATION OF GLYPHOSATE PESTICIDE ON LAMELLIDENS MARGINALIS
445	in vivo	Iron	Crassostrea rhizophorae	Hemolymph	1 day	10 days	.	.	Dandaraet al.,	2022	Do iron and manganese affect the health of the estuarine Oyster Crassostrea rhizophorae?
447	in vivo	Microplastics, Nanoplastics	Corbicula fluminea	Gil, Digestive Gland	7 days	21 days	.	.	Latchere et al.,	2022	Using Environmental Micro and Nanoplastics for a Better Risk Assessment of Plastic Particles in the Bivalve Corbicula Fluminea
448	in vivo	Copper	Mytilus trossulus	Gill	2 days	2, 4, 7 days	1, 3 and 5 days	.	Slobodskova et al.,	2022	Copper Induced DNA Damage in the Gills of the Mussel Mytilus trossulus and Reversibility after Depuration
451	in vivo	Copper, Lead	Mytilus galloprovincialis	Hemolymph	14 days	14 days	.	.	Crowther et al.,	2023	Assessing the effects of single and binary exposures of copper and lead on Mytilus galloprovincialis: Physiological and genotoxic approaches
452	in vivo	Nanoparticles of Silicon dioxide (SiO2 NP)	Mytilus trossulus	Digestive gland	3 days	6 days	.	.	Kukla et al.,	2023	SiO2 Nanoparticles Suspension Exposures with Marine Invertebrates: Genotoxicity Response
453	in vivo	Microplastics, Nanoplastics	Scrobicularia plana	Gil, Digestive Gland	7 days	7 and 21 days	.	.	Isabelle et al.,	2023	Continuum of size from microplastics to nanoplastics: effects on the estuarine bivalve Scrobicularia plana at different levels of biological organization.
454	in vivo & in vitro	Microplastics, Nanoplastics	Mytilus edulis	Hemolymph	1 day	1 day	.	.	Roman C et al.,	2023	Effect of size continuum from nanoplastics to microplastics on marine Mussel Mytilus edulis: Comparison in vitro/in vivo exposure scenarios
456	in vitro	Microplastics, Nanoplastics	Corbicula fluminea	Gil, Digestive Gland	7 days	21 days	.	.	Latchere et al.,	2023	Toxicity assessment of environmental MPs and NPs and polystyrene NPs on the bivalve Corbicula fluminea using a multi-marker approach
460	in vitro	Nanoparticles of Titanium oxide (TiO2 NP)	Crassostrea gigas	sperm	.	1 hour	.	.	Oliveira et al.,	2023	Shipping can be achieved but cargo arrives with damage - titanium dioxide nanoparticles affect the DNA of Pacific Oyster sperm
465	in vivo	Microplastics, Nanoplastics	Ruditapes decussatus	Hemolymph	7 days	7 days	.	.	Ventura et al.,	2024	Are mixtures of micro/nanoplastics more toxic than individual micro or nanoplastic contamination in the Clam Ruditapes decussatus ?
466	in vivo	Nanoparticles of silver (Ag NPs)	Ruditapes philippinarum	Gil, Digestive Gland	7 days	3, 7 and 14 days	.	.	Xinget al.,	2024	From antioxidant defense to genotoxicity: Deciphering the tissue-specific impact of AgNPs on marine Clam Ruditapes philippinarum
467	in situ	Unspecified (Monitoring)	Dreissena polymorpha, Mytilus edulis, Mytilopsis leucophaeata	Gil, Digestive Gland	.	7, 15, 21 and 28 days	.	.	Slaby et al.,	2024	Advancing environmental monitoring across the water continuum combining biomarker analysis in multiple sentinel species: A case study in the Seine-Normandie Basin (France)
196	in vivo	Nanoparticles (C60 fullerenes, fluoranthene)	Mytilus	Hemolymph	UD	3 days	.	.	Al-Subiai et al.,	2012	Merging nano-genotoxicology with eco-genotoxicology: An integrated approach to determine interactive genotoxic and sub-lethal toxic effects of C 60 fullerenes and fluoranthene in marine Mussels, Mytilus sp.
446	in vivo	Bisphenol A	Ruditapes decussatus	Digestive gland	7 days	21 days	.	.	Ola et al.,	2024	Multiple-biomarker approach in the assessment of bisphenol A effect on the grooved carpet clam Ruditapes decussatus (Linnaeus, 1758)
	.	Not applicable
	UD	Undetermined duration
